# Supplementary material for: Marker-Less Motion Capture of Insect Locomotion With Deep Neural Networks Pre-trained on Synthetic Videos
Source: Front Behav Neurosci. 2021 Apr 22;15:637806. doi: 10.3389/fnbeh.2021.637806 (PMC8100444; doi:10.3389/fnbeh.2021.637806)
Supplement: Supplementary file 1 [file Presentation_1.ZIP]

Archive with 2 entries (2 files):
- Arent_EtAl_DeepLabCut_ExperimentalxSynthetic_demo/Arent_EtAl_DeepLabCut_ExperimentalxSynthetic_demo.mp4
- Arent_EtAl_DeepLabCut_ExperimentalxSynthetic_demo/Arent_EtAl_DeepLabCut_ExperimentalxSynthetic_demo_resnet50_Walk1206_10Training_Anim_Training_NbScales4_NbRotations7_Gantry_HybridFeb21shuffle0_1030000.csv
