# Supplementary material for: Marker-Less Motion Capture of Insect Locomotion With Deep Neural Networks Pre-trained on Synthetic Videos
Source: Front Behav Neurosci. 2021 Apr 22;15:637806. doi: 10.3389/fnbeh.2021.637806 (PMC8100444; doi:10.3389/fnbeh.2021.637806)
Supplement: Supplementary file 1 [file Presentation_1.ZIP › Arent_EtAl_DeepLabCut_ExperimentalxSynthetic_demo/Arent_EtAl_DeepLabCut_ExperimentalxSynthetic_demo_resnet50_Walk1206_10Training_Anim_Training_NbScales4_NbRotations7_Gantry_HybridFeb21shuffle0_1030000.csv]

scorer	DeepCut_resnet50_Walk1206_10Training_Anim_Training_NbScales4_NbRotations7_Gantry_HybridFeb21shuffle0_1030000	DeepCut_resnet50_Walk1206_10Training_Anim_Training_NbScales4_NbRotations7_Gantry_HybridFeb21shuffle0_1030000	DeepCut_resnet50_Walk1206_10Training_Anim_Training_NbScales4_NbRotations7_Gantry_HybridFeb21shuffle0_1030000	DeepCut_resnet50_Walk1206_10Training_Anim_Training_NbScales4_NbRotations7_Gantry_HybridFeb21shuffle0_1030000	DeepCut_resnet50_Walk1206_10Training_Anim_Training_NbScales4_NbRotations7_Gantry_HybridFeb21shuffle0_1030000	DeepCut_resnet50_Walk1206_10Training_Anim_Training_NbScales4_NbRotations7_Gantry_HybridFeb21shuffle0_1030000	DeepCut_resnet50_Walk1206_10Training_Anim_Training_NbScales4_NbRotations7_Gantry_HybridFeb21shuffle0_1030000	DeepCut_resnet50_Walk1206_10Training_Anim_Training_NbScales4_NbRotations7_Gantry_HybridFeb21shuffle0_1030000	DeepCut_resnet50_Walk1206_10Training_Anim_Training_NbScales4_NbRotations7_Gantry_HybridFeb21shuffle0_1030000	DeepCut_resnet50_Walk1206_10Training_Anim_Training_NbScales4_NbRotations7_Gantry_HybridFeb21shuffle0_1030000	DeepCut_resnet50_Walk1206_10Training_Anim_Training_NbScales4_NbRotations7_Gantry_HybridFeb21shuffle0_1030000	DeepCut_resnet50_Walk1206_10Training_Anim_Training_NbScales4_NbRotations7_Gantry_HybridFeb21shuffle0_1030000	DeepCut_resnet50_Walk1206_10Training_Anim_Training_NbScales4_NbRotations7_Gantry_HybridFeb21shuffle0_1030000	DeepCut_resnet50_Walk1206_10Training_Anim_Training_NbScales4_NbRotations7_Gantry_HybridFeb21shuffle0_1030000	DeepCut_resnet50_Walk1206_10Training_Anim_Training_NbScales4_NbRotations7_Gantry_HybridFeb21shuffle0_1030000	DeepCut_resnet50_Walk1206_10Training_Anim_Training_NbScales4_NbRotations7_Gantry_HybridFeb21shuffle0_1030000	DeepCut_resnet50_Walk1206_10Training_Anim_Training_NbScales4_NbRotations7_Gantry_HybridFeb21shuffle0_1030000	DeepCut_resnet50_Walk1206_10Training_Anim_Training_NbScales4_NbRotations7_Gantry_HybridFeb21shuffle0_1030000	DeepCut_resnet50_Walk1206_10Training_Anim_Training_NbScales4_NbRotations7_Gantry_HybridFeb21shuffle0_1030000	DeepCut_resnet50_Walk1206_10Training_Anim_Training_NbScales4_NbRotations7_Gantry_HybridFeb21shuffle0_1030000	DeepCut_resnet50_Walk1206_10Training_Anim_Training_NbScales4_NbRotations7_Gantry_HybridFeb21shuffle0_1030000	DeepCut_resnet50_Walk1206_10Training_Anim_Training_NbScales4_NbRotations7_Gantry_HybridFeb21shuffle0_1030000	DeepCut_resnet50_Walk1206_10Training_Anim_Training_NbScales4_NbRotations7_Gantry_HybridFeb21shuffle0_1030000	DeepCut_resnet50_Walk1206_10Training_Anim_Training_NbScales4_NbRotations7_Gantry_HybridFeb21shuffle0_1030000	DeepCut_resnet50_Walk1206_10Training_Anim_Training_NbScales4_NbRotations7_Gantry_HybridFeb21shuffle0_1030000	DeepCut_resnet50_Walk1206_10Training_Anim_Training_NbScales4_NbRotations7_Gantry_HybridFeb21shuffle0_1030000	DeepCut_resnet50_Walk1206_10Training_Anim_Training_NbScales4_NbRotations7_Gantry_HybridFeb21shuffle0_1030000	DeepCut_resnet50_Walk1206_10Training_Anim_Training_NbScales4_NbRotations7_Gantry_HybridFeb21shuffle0_1030000	DeepCut_resnet50_Walk1206_10Training_Anim_Training_NbScales4_NbRotations7_Gantry_HybridFeb21shuffle0_1030000	DeepCut_resnet50_Walk1206_10Training_Anim_Training_NbScales4_NbRotations7_Gantry_HybridFeb21shuffle0_1030000	DeepCut_resnet50_Walk1206_10Training_Anim_Training_NbScales4_NbRotations7_Gantry_HybridFeb21shuffle0_1030000	DeepCut_resnet50_Walk1206_10Training_Anim_Training_NbScales4_NbRotations7_Gantry_HybridFeb21shuffle0_1030000	DeepCut_resnet50_Walk1206_10Training_Anim_Training_NbScales4_NbRotations7_Gantry_HybridFeb21shuffle0_1030000	DeepCut_resnet50_Walk1206_10Training_Anim_Training_NbScales4_NbRotations7_Gantry_HybridFeb21shuffle0_1030000	DeepCut_resnet50_Walk1206_10Training_Anim_Training_NbScales4_NbRotations7_Gantry_HybridFeb21shuffle0_1030000	DeepCut_resnet50_Walk1206_10Training_Anim_Training_NbScales4_NbRotations7_Gantry_HybridFeb21shuffle0_1030000	DeepCut_resnet50_Walk1206_10Training_Anim_Training_NbScales4_NbRotations7_Gantry_HybridFeb21shuffle0_1030000	DeepCut_resnet50_Walk1206_10Training_Anim_Training_NbScales4_NbRotations7_Gantry_HybridFeb21shuffle0_1030000	DeepCut_resnet50_Walk1206_10Training_Anim_Training_NbScales4_NbRotations7_Gantry_HybridFeb21shuffle0_1030000	DeepCut_resnet50_Walk1206_10Training_Anim_Training_NbScales4_NbRotations7_Gantry_HybridFeb21shuffle0_1030000	DeepCut_resnet50_Walk1206_10Training_Anim_Training_NbScales4_NbRotations7_Gantry_HybridFeb21shuffle0_1030000	DeepCut_resnet50_Walk1206_10Training_Anim_Training_NbScales4_NbRotations7_Gantry_HybridFeb21shuffle0_1030000	DeepCut_resnet50_Walk1206_10Training_Anim_Training_NbScales4_NbRotations7_Gantry_HybridFeb21shuffle0_1030000	DeepCut_resnet50_Walk1206_10Training_Anim_Training_NbScales4_NbRotations7_Gantry_HybridFeb21shuffle0_1030000	DeepCut_resnet50_Walk1206_10Training_Anim_Training_NbScales4_NbRotations7_Gantry_HybridFeb21shuffle0_1030000	DeepCut_resnet50_Walk1206_10Training_Anim_Training_NbScales4_NbRotations7_Gantry_HybridFeb21shuffle0_1030000	DeepCut_resnet50_Walk1206_10Training_Anim_Training_NbScales4_NbRotations7_Gantry_HybridFeb21shuffle0_1030000	DeepCut_resnet50_Walk1206_10Training_Anim_Training_NbScales4_NbRotations7_Gantry_HybridFeb21shuffle0_1030000	DeepCut_resnet50_Walk1206_10Training_Anim_Training_NbScales4_NbRotations7_Gantry_HybridFeb21shuffle0_1030000
bodyparts	T3	T3	T3	T2	T2	T2	T1	T1	T1	Head	Head	Head	L3coxa	L3coxa	L3coxa	L3tibia	L3tibia	L3tibia	L3tarsus	L3tarsus	L3tarsus	L2coxa	L2coxa	L2coxa	L2tibia	L2tibia	L2tibia	L2tarsus	L2tarsus	L2tarsus	L1coxa	L1coxa	L1coxa	L1tibia	L1tibia	L1tibia	L1tarsus	L1tarsus	L1tarsus	R3coxa	R3coxa	R3coxa	R3tibia	R3tibia	R3tibia	R3tarsus	R3tarsus	R3tarsus	R2coxa
coords	x	y	likelihood	x	y	likelihood	x	y	likelihood	x	y	likelihood	x	y	likelihood	x	y	likelihood	x	y	likelihood	x	y	likelihood	x	y	likelihood	x	y	likelihood	x	y	likelihood	x	y	likelihood	x	y	likelihood	x	y	likelihood	x	y	likelihood	x	y	likelihood	x
0	277.1362007856369	376.8307237625122	0.8950461745262146	278.1176326274872	365.45901441574097	0.955190896987915	274.2036337852478	339.7493277490139	0.9822245240211487	292.39894765615463	418.6853377819061	0.9999998807907104	274.9890595674515	377.97065234184265	0.9123288989067078	267.51342540979385	386.43111300468445	0.9129300117492676	262.12322473526	397.96583342552185	0.9991556406021118	276.4063030779362	365.1659599542618	0.9117909669876099	260.76787090301514	364.01406591944396	0.998248815536499	251.9321888908744	357.76621103286743	0.981545627117157	285.3865109682083	418.7876535654068	0.9999427795410156	328.9128065109253	434.59945154190063	0.9989222288131714	307.58780387043953	377.7828793525696	0.9756010174751282	281.10408878326416	374.9135088920593	0.33967578411102295	297.3510744571686	375.05491971969604	0.2834128737449646	301.8888041973114	372.82565981149673	0.8902984857559204	282.78680646419525
1	279.54078793525696	371.07017719745636	0.9940915703773499	277.656925201416	358.2173297405243	0.9399014115333557	272.66904854774475	334.63929653167725	0.7546240091323853	291.485072016716	421.439537525177	0.999998927116394	277.3436117172241	371.7893982678652	0.9933679699897766	268.82903718948364	385.0425853729248	0.9850333333015442	261.4510440826416	397.89811396598816	0.9982678890228271	275.3956983089447	357.1521633863449	0.9399718642234802	262.1020805835724	356.49162524938583	0.9997090697288513	252.84917092323303	349.59013533592224	0.9997240900993347	283.45487570762634	419.95793256163597	0.9983787536621094	326.4735383987427	433.5129680633545	0.998754620552063	253.57315146923065	333.2193487882614	0.8969240784645081	283.0351896286011	370.2391928434372	0.9143895506858826	296.6194748878479	372.5442652106285	0.9537005424499512	302.1629066467285	371.20435786247253	0.9793590903282166	280.9138276576996
2	280.3790421485901	368.1050822734833	0.9970170259475708	278.2833180427551	355.0523520708084	0.975857675075531	273.6436302661896	332.41353672742844	0.9636811017990112	290.3250697851181	423.6424169540405	0.9999599456787109	277.19943964481354	367.8679084777832	0.9890627264976501	268.4852576851845	382.6551079750061	0.9874560236930847	262.2713279724121	397.3836176395416	0.9992603659629822	275.53705766797066	354.12716364860535	0.9628467559814453	262.07281947135925	353.5018365383148	0.9995102882385254	253.24794840812683	346.3626379966736	0.9999719858169556	272.6948046684265	331.4153919816017	0.9970801472663879	327.0380711555481	437.7440069913864	0.9902341365814209	254.73504543304443	332.7030166387558	0.8983644843101501	283.83888974785805	364.931808590889	0.9750839471817017	296.71653723716736	370.17392003536224	0.9956673383712769	305.4353516101837	368.9627456665039	0.9752576947212219	281.10222864151
3	280.5918641090393	365.5516846179962	0.9995244741439819	277.49764001369476	349.6164245605469	0.983630895614624	274.1568566560745	328.37867307662964	0.9910827875137329	272.8352508544922	321.79751467704773	0.9969086050987244	277.39513397216797	364.8242781162262	0.9996466636657715	267.65340039134026	377.9344127178192	0.9847732782363892	260.6517561674118	394.5862936973572	0.9999951124191284	273.6800045967102	349.13639187812805	0.9884814023971558	262.0791916847229	348.2959936261177	0.9997631907463074	254.0714557170868	343.8614172935486	0.9999220371246338	271.6406695842743	326.044109582901	0.9999209642410278	293.4157598018646	418.7764331102371	0.8723915219306946	254.9921805858612	329.46981263160706	0.982250988483429	284.5062146782875	363.0181174874306	0.9994580149650574	295.53804779052734	369.001624584198	0.9998912811279297	305.63311290740967	368.97482419013977	0.9992806315422058	282.4207750558853
4	279.5253939628601	362.9571136236191	0.9989903569221497	276.28052896261215	346.6421865224838	0.957962691783905	272.1945629119873	326.0650746822357	0.9981624484062195	270.00079679489136	318.8370397090912	0.9998422861099243	276.83236330747604	362.6041886806488	0.9984546899795532	267.705349445343	375.7134819030762	0.9915224313735962	259.3677713274956	393.51038908958435	0.9999959468841553	273.37191581726074	346.78875064849854	0.9143100380897522	260.7169539928436	346.4206975698471	0.9998034834861755	248.33185148239136	341.13523399829865	0.9997815489768982	269.7704187631607	323.8905706182122	0.9999511241912842	291.70261257886887	418.62895345687866	0.8336719274520874	246.38522791862488	325.23551058769226	0.8705430030822754	283.48480796813965	360.7043676376343	0.9900286793708801	294.9220886230469	365.51142394542694	0.9989349246025085	307.44981211423874	368.1551585197449	0.9985989928245544	281.73925518989563
5	278.62796783447266	360.8173234462738	0.9980478286743164	275.28683763742447	344.68554043769836	0.9773569703102112	269.6956454515457	323.42858320474625	0.9993405938148499	267.2977275252342	317.09879291057587	0.9991167187690735	275.95972318202257	360.7823328971863	0.9934996366500854	267.0098508000374	374.596337556839	0.9735514521598816	259.393969476223	392.611670255661	0.9999964237213135	270.00962114334106	343.1277804374695	0.9683535099029541	257.2565953731537	345.2785692214966	0.9994243383407593	249.06311440467834	342.61864137649536	0.9925985336303711	266.48377680778503	320.9192295074463	0.9996758699417114	249.46498084068298	324.6618475317955	0.9595969915390015	232.67365312576294	325.37669909000397	0.9905907511711121	283.6066323518753	358.7631576061249	0.9624775648117065	295.53387117385864	363.8115976303816	0.9959086179733276	307.1462105512619	367.3939003944397	0.9978463649749756	277.5978900194168
6	277.3408670425415	359.69658279418945	0.9983119964599609	273.64679288864136	343.03980922698975	0.9462372660636902	267.2979494333267	322.544384598732	0.9937811493873596	263.8473289012909	314.79133558273315	0.9989804625511169	274.98867654800415	359.5010817050934	0.9957932233810425	267.02066147327423	373.844015955925	0.9921155571937561	258.0248556137085	392.61564683914185	0.9999926090240479	269.03766644001007	341.56948578357697	0.9938333034515381	256.3274917602539	345.64588832855225	0.9953468441963196	249.0728256702423	342.80854320526123	0.962566614151001	262.86712741851807	319.8427357673645	0.9985291957855225	247.27189993858337	322.9865723848343	0.9228188395500183	226.63291382789612	321.8239884376526	0.9990668892860413	281.8245086669922	356.89138025045395	0.9948744177818298	294.8503329753876	363.38590252399445	0.9749543070793152	307.56442829966545	367.5873646736145	0.9996092915534973	276.7108055949211
7	275.0655745267868	357.59687101840973	0.9994695782661438	270.317889213562	340.6529452800751	0.9991139769554138	263.4792127609253	320.9967029094696	0.9968501925468445	259.34336894750595	313.021977186203	0.9978848099708557	272.7293109893799	357.7222173213959	0.9930105805397034	265.75544786453247	372.3851247727871	0.9972700476646423	258.05537354946136	391.6117739677429	0.9999954700469971	267.21698105335236	340.8675572872162	0.9996312856674194	254.9785189628601	346.5289124250412	0.9965908527374268	250.86165606975555	345.557235956192	0.9905275106430054	258.74691700935364	319.1963496208191	0.9998267292976379	243.83197091519833	318.8764145374298	0.9938287138938904	222.69082951545715	318.7722682952881	0.9990346431732178	279.5797562599182	354.8849561214447	0.9986959099769592	292.8359925150871	362.46965873241425	0.9885822534561157	306.46155750751495	367.53434896469116	0.9998488426208496	274.1214052438736
8	274.4275494813919	356.661485850811	0.9998223185539246	269.01679730415344	340.10486344248056	0.9990028738975525	260.12586760520935	318.7318172454834	0.9982894062995911	256.1068630218506	309.2969329357147	0.9990907907485962	271.98147678375244	357.22295367717743	0.9948318004608154	265.8286063671112	371.71833911538124	0.9989585876464844	258.1176595687866	390.7588496208191	0.9999986886978149	265.8967328071594	340.3108540773392	0.9990391731262207	254.0771198272705	346.89162266254425	0.9986536502838135	250.5512342453003	345.8066916465759	0.9958673715591431	256.93965768814087	317.3147395849228	0.9995688796043396	239.68011713027954	315.3491076231003	0.9969300627708435	216.8083381652832	310.424587726593	0.9999749660491943	279.1118640899658	353.7915370464325	0.9993044137954712	292.4316436946392	361.40853548049927	0.9853202700614929	307.3199216723442	367.3321490287781	0.9998224377632141	272.60940957069397
9	273.9908947944641	355.61321771144867	0.9998540878295898	268.751897752285	339.8299548327923	0.9976972937583923	260.4262835085392	318.9596371650696	0.9425498843193054	256.4719285964966	309.4823913574219	0.964141309261322	271.8899598121643	356.60951113700867	0.9954934120178223	266.05137407779694	369.7411479949951	0.998487114906311	258.7096920013428	390.9134202003479	0.9999977350234985	266.09361016750336	339.9384946376085	0.9976486563682556	254.58322095870972	345.8784966468811	0.98990797996521	251.75699716806412	345.2914893627167	0.9868573546409607	257.77000164985657	317.6200438737869	0.9924506545066833	243.26995772123337	310.85568141937256	0.9980081915855408	222.2724905014038	302.97880029678345	0.9991833567619324	278.6991572380066	353.0197865962982	0.9990423321723938	290.786159157753	359.31686878204346	0.944023072719574	306.86924743652344	367.66186809539795	0.9985454082489014	271.6598036289215
10	273.32368874549866	354.5388618707657	0.999776303768158	268.1136572435498	338.34062016010284	0.9977261424064636	259.5813037753105	318.5659878253937	0.9718466401100159	255.374609708786	308.7697529196739	0.9820517897605896	269.21983432769775	354.4150253534317	0.9952853322029114	266.0788697004318	369.4358253479004	0.9834895133972168	258.23788475990295	389.45192754268646	0.9999991655349731	265.4921147823334	338.5234309434891	0.9974064230918884	253.81034910678864	344.80464577674866	0.9901159405708313	250.99017202854156	344.70418787002563	0.9640600085258484	256.81623435020447	317.2514578104019	0.9884021878242493	239.72929501533508	306.7326774597168	0.9978179931640625	220.2319304794073	297.8290569782257	0.9992334842681885	277.84908533096313	352.2977292537689	0.9977419376373291	290.7411518096924	358.5305278301239	0.9834282994270325	306.9100431203842	367.28842210769653	0.9966776371002197	270.8995568752289
11	273.28521823883057	353.0332717895508	0.9999229907989502	267.80654683709145	336.4462387561798	0.9964696168899536	258.4870253801346	315.49663084745407	0.9958145022392273	253.70158338546753	305.8090274333954	0.9993058443069458	269.2910740375519	352.43232250213623	0.996322512626648	264.2626132965088	367.45098876953125	0.9966686367988586	256.3717303276062	386.3544626235962	0.9999780654907227	263.72468876838684	337.3551414012909	0.9979619979858398	253.3421745300293	343.925931930542	0.9989571571350098	250.9631655216217	344.0192382335663	0.8926029205322266	254.89639115333557	312.29676246643066	0.9991292357444763	236.71523839235306	305.8701810836792	0.9995040893554688	222.61336016654968	298.47548401355743	0.9994614720344543	277.7734191417694	349.84962582588196	0.9963020086288452	290.98460710048676	357.18813157081604	0.9911031723022461	306.4276912212372	367.232723236084	0.9951199293136597	270.8401618003845
12	272.47991013526917	351.092453956604	0.9996591806411743	267.41452437639236	333.88241159915924	0.9866291284561157	257.73823833465576	311.6905269622803	0.9702051281929016	252.414775878191	303.3703751564026	0.997778594493866	269.205375790596	350.16032814979553	0.9985527396202087	263.49861669540405	367.0950059890747	0.9836891293525696	255.12306761741638	384.1312532424927	0.9999788999557495	263.0965073108673	335.76982951164246	0.9987271428108215	252.28411749005318	342.6826100349426	0.9992057681083679	247.41123056411743	342.83151364326477	0.6709741353988647	253.94813740253448	310.223130941391	0.9998114705085754	235.91229955852032	305.5795226097107	0.9989633560180664	219.48395639657974	298.39114594459534	0.9995005130767822	277.0907951593399	347.6368763446808	0.9979537725448608	291.28987616300583	355.6847042441368	0.9980056881904602	307.25629538297653	366.3999493122101	0.9964854717254639	269.78677904605865
13	272.26138734817505	347.420393884182	0.9994968175888062	265.8396723270416	330.57401382923126	0.9924200177192688	256.18123054504395	308.89516162872314	0.998986542224884	250.73801016807556	301.52106404304504	0.9973785877227783	268.8507032394409	346.94588565826416	0.9995778203010559	265.77868914604187	360.97186160087585	0.9971969127655029	255.597416639328	377.64491057395935	0.9999405145645142	261.86372470855713	332.5802223086357	0.9991587400436401	251.7874472439289	341.2014101743698	0.9993895292282104	248.04395723342896	342.77700877189636	0.9152657985687256	252.05345882102847	307.65685698390007	0.9999432563781738	234.88045990467072	304.6251413822174	0.9985162615776062	219.71144086122513	298.18741285800934	0.9995761513710022	276.8457384109497	343.3300750255585	0.9976321458816528	290.7208721637726	352.4860255718231	0.9685445427894592	307.29616886377335	364.97753846645355	0.9969580173492432	267.3293885588646
14	273.1873118877411	345.70288705825806	0.999821126461029	265.7164866924286	328.2147147655487	0.9936296343803406	256.0147681236267	307.7103782296181	0.9994031190872192	250.11959159374237	300.3133783340454	0.9969339370727539	269.7315250635147	345.0530662536621	0.9996047616004944	264.5873718261719	358.29572916030884	0.9991459846496582	254.15602707862854	370.36011719703674	0.999980092048645	261.6837227344513	330.4518885612488	0.9980881810188293	252.6895334124565	339.48509818315506	0.9999086856842041	248.2415108680725	342.75440645217896	0.9572965502738953	251.60676208138466	306.5300236940384	0.999929666519165	233.67015838623047	304.3605868816376	0.9972986578941345	219.070338845253	297.5391900539398	0.9999054670333862	277.79499542713165	341.3200001716614	0.9998370409011841	290.63080871105194	350.0643572807312	0.9514657258987427	307.9244785755873	364.50809037685394	0.9879342317581177	268.3165843486786
15	273.43201184272766	343.04122972488403	0.9998389482498169	265.7290766239166	326.3770580291748	0.9985320568084717	254.6611773967743	306.87040543556213	0.9999520778656006	249.10457015037537	299.6748982667923	0.9975800514221191	269.534542798996	343.534215927124	0.9995416402816772	265.6108636856079	355.99137982167304	0.9996954202651978	252.78136479854584	364.51642113924026	0.9992666840553284	261.13673079013824	329.79310131073	0.9995853304862976	253.8899519443512	340.0179672818631	0.9998394250869751	249.34159874916077	344.12397718429565	0.9612575173377991	250.16498482227325	305.57166051864624	0.9999871253967285	231.25442147254944	304.07159209251404	0.995347797870636	218.3498011827469	297.78814816474915	0.99955815076828	278.642853975296	339.06775772571564	0.9997038245201111	290.87312257289886	348.1173121705651	0.5006580352783203	308.7145890593529	363.7729350179434	0.9750374555587769	268.49609419703484
16	273.2385082244873	341.92617523670197	0.9997954964637756	265.9810674190521	325.7423321008682	0.9988678693771362	254.45554661750793	306.81782388687134	0.9999916553497314	248.98976230621338	298.1328024864197	0.999695897102356	268.9890115261078	342.4017081260681	0.9992731213569641	265.5695698261261	354.59683656692505	0.9998051524162292	254.5184359550476	359.62697649002075	0.9994543194770813	261.1773798465729	327.59207820892334	0.9996691942214966	252.45788514614105	338.8998851776123	0.9999152421951294	248.6202380657196	344.8588356971741	0.9919849634170532	249.93509125709534	305.4186153411865	0.9999970197677612	230.37142157554626	304.8377900123596	0.9988297820091248	218.17167699337006	297.51958894729614	0.9999313354492188	278.28252840042114	338.10718381404877	0.9991508722305298	289.9975075721741	346.3248213529587	0.1372435837984085	308.44849959015846	363.2750302553177	0.9119949340820312	268.7993161082268
17	272.5613989830017	340.9531424045563	0.9998778104782104	265.3323321342468	324.9675569534302	0.9991525411605835	253.53668415546417	305.6590383052826	0.9999902248382568	248.0789713859558	296.75794649124146	0.9996451139450073	268.2151557803154	341.55163276195526	0.9997205138206482	263.76645040512085	353.6262876987457	0.9999816417694092	255.63419103622437	355.1177279353142	0.999969482421875	260.8765541315079	326.6604313850403	0.9998422861099243	252.51865541934967	337.78354501724243	0.999832272529602	249.16302108764648	342.86300468444824	0.997444748878479	249.0135977268219	304.28840494155884	0.9999817609786987	228.7890625	305.1631202697754	0.9994810223579407	218.38697826862335	298.7004156112671	0.9999450445175171	277.4950076341629	337.23347520828247	0.9989244341850281	289.48942708969116	345.5447430610657	0.044367481023073196	308.9024373292923	363.20713144540787	0.8901020884513855	268.1946301907301
18	272.62750244140625	341.2344528436661	0.9996930360794067	265.5729203224182	325.22478425502777	0.9993707537651062	253.9719045162201	305.967134475708	0.9999971389770508	248.01844882965088	296.7335362434387	0.9999319314956665	268.03111297637224	341.6392593383789	0.9997052550315857	263.6097640991211	354.53182673454285	0.9999709129333496	256.24057388305664	355.2802582383156	0.9999743700027466	261.11370599269867	327.0018730163574	0.9998819828033447	251.89602334797382	338.2974190711975	0.999954104423523	249.54314947128296	342.998966217041	0.9929692149162292	249.396963596344	304.4230661392212	0.9999955892562866	227.48810720443726	304.71458983421326	0.9995009899139404	218.25609123706818	297.1139602661133	0.9999568462371826	277.22171926498413	337.4858617782593	0.9983034133911133	290.54669666290283	345.93310284614563	0.2325156331062317	307.77809515595436	361.74593019485474	0.9246882200241089	268.38798478245735
19	272.08207750320435	340.3849245607853	0.9998277425765991	264.55237197875977	323.96422797068954	0.9997559189796448	252.29378107190132	304.29486989974976	0.9999984502792358	246.27244091033936	295.62991642951965	0.9999963045120239	267.7497481405735	341.02190721035004	0.9995782971382141	263.4652202129364	352.96317768096924	0.9999773502349854	255.95712304115295	354.7871890068054	0.9999604225158691	260.4351210296154	325.6371123790741	0.9999682903289795	251.56637582182884	337.3730700016022	0.999969482421875	249.28249192237854	343.7665538787842	0.9986639022827148	246.91391444206238	302.3460931777954	0.9999994039535522	225.32820677757263	304.63898491859436	0.9997122883796692	218.9394692182541	297.58341693878174	0.9999692440032959	277.13266837596893	336.5238027572632	0.9986246824264526	289.8210594654083	344.70320200920105	0.614967405796051	306.23196160793304	357.65739834308624	0.9864778518676758	267.4492846727371
20	271.060170173645	337.59219622612	0.9999731779098511	262.43430733680725	322.36712193489075	0.9999847412109375	250.36764526367188	303.23196029663086	0.9999942779541016	243.545224994421	294.97696137428284	0.9999997615814209	266.8779777288437	338.09490191936493	0.9998059868812561	262.59587001800537	351.2335500717163	0.9999864101409912	255.26992273330688	353.6172935962677	0.999984622001648	259.1224035024643	323.7610000669956	0.9999874830245972	250.46286642551422	333.771906375885	0.999975323677063	248.64982080459595	341.05764079093933	0.9995588660240173	244.9346982240677	302.21867752075195	1.0	223.7198543548584	304.93404269218445	0.9998817443847656	219.02014422416687	297.5847644805908	0.9999936819076538	275.30441731214523	333.5340222120285	0.9996694326400757	287.112774848938	341.07281720638275	0.9945284724235535	306.71256959438324	353.1590373516083	0.9983294606208801	265.3967089653015
21	268.95386803150177	334.54201769828796	0.9999079704284668	260.4437223672867	319.4850101470947	0.9999899864196777	248.2758002281189	301.18903136253357	0.9999978542327881	242.0780030488968	292.940531373024	0.9999986886978149	265.45761013031006	334.20120668411255	0.9999678134918213	261.8747413158417	347.99877324549016	0.9999861717224121	253.76911044120789	351.64679288864136	0.9999748468399048	257.64829754829407	321.5603129863739	0.9999645948410034	249.9259386062622	330.8603048324585	0.9999964237213135	248.6952223777771	339.4528674483299	0.9999101161956787	243.50837844610214	300.066626124084	0.9999998807907104	225.84921956062317	303.1481578350067	0.9992672801017761	219.32306051254272	299.0007408261299	0.9999910593032837	273.9718189239502	330.47175335884094	0.9999244213104248	287.46201848983765	336.94816994667053	0.9994341731071472	304.15000200271606	345.31076979637146	0.9998237490653992	263.5884892940521
22	267.3485957980156	330.06269454956055	0.9999561309814453	258.674164891243	314.6873413324356	0.9999802112579346	245.37330973148346	297.56379532814026	0.9999837875366211	238.7084767818451	289.8885009288788	0.9999744892120361	264.5451879501343	330.0514167547226	0.9999793767929077	261.28034365177155	345.183584690094	0.999983549118042	252.82897716760635	351.85347414016724	0.9999886751174927	255.4833164215088	315.950702380389	0.999968409538269	248.4113256931305	328.0360016822815	0.9999914169311523	248.71597909927368	338.74974834918976	0.9995077848434448	241.0576195716858	295.42765259742737	0.9999972581863403	225.33972239494324	302.3816478252411	0.9992952346801758	218.97757625579834	296.7387738227844	0.9999366998672485	272.8856711387634	325.329910159111	0.9997296929359436	287.5640227794647	332.0161029379815	0.9989597797393799	302.59356355667114	338.73593151569366	0.9999806880950928	261.9447566270828
23	265.7298800945282	326.1515374183655	0.9999697208404541	257.6409864425659	311.00140166282654	0.9998775720596313	241.4494342803955	293.02848768234253	0.9999868869781494	235.21103703975677	286.41009187698364	0.9998844861984253	263.2578957080841	327.3730139732361	0.9999877214431763	260.74764734506607	343.2886700630188	0.9999843835830688	252.3966294825077	351.82572412490845	0.9999790191650391	254.23824858665466	313.0893530845642	0.9999344348907471	247.28971576690674	326.2007246017456	0.9999874830245972	247.42778825759888	337.03776025772095	0.9984644651412964	238.25091886520386	291.61579644680023	0.9999995231628418	222.55490159988403	300.3399262726307	0.9966073036193848	218.01279306411743	295.13311314582825	0.9999638795852661	271.73240661621094	321.8514542579651	0.9998329877853394	284.797774374485	327.11223459243774	0.9993485808372498	302.1374695301056	332.77195155620575	0.9999773502349854	260.475682079792
24	264.0995657444	323.49490588903427	0.9999954700469971	256.0022304058075	308.77683413028717	0.9999887943267822	240.61795353889465	290.53987205028534	0.9999985694885254	234.59185349941254	283.8591540455818	0.9999854564666748	261.60939395427704	324.5129169821739	0.9999979734420776	259.69751128554344	341.5764334201813	0.9999940395355225	250.91141283512115	351.8494610786438	0.9999971389770508	252.4534033536911	310.9089558124542	0.9999974966049194	245.58444130420685	324.24302376806736	0.9999958276748657	245.52952873706818	336.79215264320374	0.9866101145744324	237.04610788822174	289.5436370372772	1.0	220.10440725833178	300.0141416108236	0.9972851276397705	217.53930473327637	294.26987290382385	0.9999747276306152	269.14485597610474	318.3811845779419	0.9998741149902344	283.7473667860031	322.1505584716797	0.9999595880508423	299.2654541730881	323.7796395421028	0.9999096393585205	258.6074832677841
25	263.3000431060791	321.7942626476288	0.9999940395355225	255.32244181632996	307.21031218767166	0.9999939203262329	241.36751890182495	288.5906960964203	0.9999972581863403	234.7618386745453	282.13843166828156	0.9999852180480957	260.78516960144043	322.98554933071136	0.9999977350234985	258.2023719549179	340.2283403277397	0.9999884366989136	250.4195954799652	350.02915477752686	0.9999963045120239	251.63285306096077	309.8795257806778	0.9999978542327881	243.31760400533676	322.06790363788605	0.9999946355819702	237.76902449131012	332.85848665237427	0.9993402361869812	236.30484455823898	287.38672256469727	0.9999998807907104	222.76108837127686	295.6267566680908	0.9779198169708252	219.6541839838028	294.096302986145	0.9999566078186035	268.5615651011467	316.6693968176842	0.9999252557754517	283.82224975526333	319.754177570343	0.9999822378158569	295.12224864959717	318.2152180671692	0.9999364614486694	258.5744774341583
26	264.39286708831787	321.1315166950226	0.9999973773956299	255.0835108757019	306.98123478889465	0.9999953508377075	240.71347069740295	287.43707966804504	0.9999990463256836	233.74901390075684	279.80883622169495	0.9999972581863403	260.1966462135315	321.51520705223083	0.9999980926513672	258.53650760650635	339.3857952952385	0.9999949932098389	250.60958445072174	351.1621494293213	0.9999995231628418	251.41558802127838	309.1034848690033	0.9999966621398926	241.40220665931702	320.8666260242462	0.9999876022338867	233.28699922561646	329.87839794158936	0.9999648332595825	236.750934779644	286.1476299762726	1.0	219.27344781160355	296.2676901817322	0.9876297116279602	216.78584146499634	292.23005060851574	0.9999711513519287	266.9986834526062	315.31731671094894	0.9999761581420898	282.72610080242157	318.8340172767639	0.9999570846557617	290.0195543766022	314.217941403389	0.9999805688858032	257.40640592575073
27	261.764656662941	319.91623401641846	0.9999896287918091	253.19060969352722	306.30917608737946	0.9999901056289673	240.4916684627533	287.2260489463806	0.9999979734420776	234.2446253299713	278.85410809516907	0.9999978542327881	257.75159883499146	320.5465989112854	0.9999575614929199	256.9672746658325	338.4935071468353	0.999970555305481	251.02465242147446	352.2973039150238	0.9999997615814209	248.82027864456177	308.06060924753547	0.9999767541885376	237.16819274425507	315.8619171977043	0.999942421913147	227.73058333992958	325.0739641189575	0.9997803568840027	236.8489809036255	285.5883995294571	0.9999998807907104	219.83119648694992	294.8595187664032	0.9811268448829651	216.65560007095337	291.918349891901	0.9999282360076904	266.4913053512573	314.6844593286514	0.9999711513519287	278.8751358985901	317.1300357580185	0.9999891519546509	287.47080755233765	311.99231123924255	0.9999253749847412	256.1325078010559
28	260.7120057940483	319.47138833999634	0.9999953508377075	251.95086519792676	305.38404297828674	0.9999653100967407	240.13240265846252	286.7146818637848	0.9999986886978149	233.80098485946655	277.6659458875656	0.9999994039535522	256.9185354709625	320.19073820114136	0.9999551773071289	256.63637351989746	338.8684848546982	0.9999798536300659	249.8824324607849	353.301105260849	0.9999998807907104	247.73832988739014	306.6709632873535	0.9999419450759888	233.71623349189758	310.8099012374878	0.9999721050262451	225.66874742507935	310.60145568847656	0.9990212917327881	236.4157113134861	284.83463740348816	1.0	219.966356895864	296.5752913951874	0.9872767329216003	216.53280067443848	292.0021268087439	0.9997127652168274	265.6088013648987	314.1585509777069	0.9999773502349854	277.62950026988983	316.55425876379013	0.999987006187439	285.98729634284973	310.6532118320465	0.9999828338623047	255.23905229568481
29	260.8261412382126	318.26442289352417	0.9999964237213135	251.95841665565968	304.807026386261	0.9999468326568604	240.5888316631317	285.87348568439484	0.9999991655349731	234.11431872844696	276.80675262212753	0.9999996423721313	257.0419030189514	318.5746796131134	0.9999651908874512	256.01800894737244	338.24854695796967	0.9999300241470337	249.96131682395935	352.2638142108917	0.9999996423721313	247.40768909454346	305.940452337265	0.9999396800994873	232.13282585144043	309.39630794525146	0.9999938011169434	222.30701780319214	309.67360484600067	0.9999734163284302	236.7307436466217	284.17009538412094	1.0	218.66261780261993	295.84087800979614	0.9854723811149597	215.59552192687988	292.45305076241493	0.9951251149177551	265.06359577178955	313.72473526000977	0.9999865293502808	278.5761799812317	315.4857615828514	0.999962568283081	285.5695824623108	309.79590368270874	0.9999905824661255	255.57474756240845
30	260.60788893699646	317.9452757835388	0.9999955892562866	251.1747161746025	303.7938594818115	0.999930739402771	240.26735401153564	284.0474652722478	0.9999973773956299	233.80374312400818	275.3805693387985	0.9999990463256836	256.8714096546173	318.31310391426086	0.9999544620513916	256.3388555049896	337.4379732608795	0.9999727010726929	249.57430768013	352.28205490112305	0.9999996423721313	246.88346934318542	304.84684228897095	0.9998910427093506	232.62630558013916	309.7422512769699	0.9999834299087524	221.34831202030182	309.2484461069107	0.9999898672103882	236.1798202097416	281.2951464653015	0.9999997615814209	218.55011475086212	292.4652405977249	0.979614794254303	215.9517650604248	279.97772908210754	0.9882503747940063	264.92504692077637	313.3807451725006	0.9999792575836182	278.9614567756653	314.9686076641083	0.9999372959136963	285.61330473423004	309.7340610027313	0.999991774559021	254.90521621704102
31	259.6622535288334	316.51612508296967	0.999998927116394	250.59362757205963	303.01923513412476	0.9996371269226074	240.4889965057373	284.94598096609116	0.999994158744812	233.5180583000183	276.3468831181526	0.9999964237213135	256.08030796051025	316.8602650165558	0.9999736547470093	255.5246868133545	336.3367066383362	0.9997103810310364	249.32206964492798	352.65897727012634	0.9999997615814209	246.3907392024994	304.2327489852905	0.9997852444648743	231.5457935333252	307.8389331549406	0.9999936819076538	221.64896631240845	309.74366414546967	0.9999802112579346	235.7848587781191	283.3151003718376	0.9999994039535522	219.74704870581627	293.808745265007	0.9197118282318115	213.83262360095978	290.99216639995575	0.9875927567481995	264.14272356033325	312.49129819869995	0.9999890327453613	278.690390586853	314.1777867078781	0.999956488609314	285.16577112674713	309.1376098394394	0.9999912977218628	254.84964561462402
32	258.8544886112213	315.24856835603714	0.9999994039535522	249.93832755088806	300.92280411720276	0.9997461438179016	239.2809853553772	282.10365974903107	0.9999951124191284	234.08810901641846	272.4353930950165	0.9999834299087524	255.25958776474	315.6995906829834	0.9999712705612183	254.78646755218506	335.82409715652466	0.9992944002151489	249.95802974700928	352.55912828445435	0.9999997615814209	245.2600063085556	302.6964581012726	0.9999202489852905	231.95319652557373	309.19145953655243	0.9999984502792358	218.8578519821167	310.88652896881104	0.9999865293502808	234.76427674293518	279.55426931381226	0.9999997615814209	216.84153127670288	291.30748492479324	0.9801335334777832	205.70300567150116	291.7645046412945	0.9991130232810974	263.4744324684143	311.45622515678406	0.9999964237213135	278.05640625953674	313.7083806991577	0.9999825954437256	286.10128235816956	310.8160455226898	0.9999957084655762	253.4252872467041
33	256.710485458374	313.32393312454224	0.9999979734420776	246.76472449302673	298.3608396053314	0.9995287656784058	236.85996627807617	278.91497111320496	0.9999971389770508	230.54718828201294	271.1006643772125	0.9999749660491943	253.35000109672546	314.0723811388016	0.9999222755432129	254.7409155368805	335.1879897117615	0.9986205101013184	249.9766252040863	351.7051291465759	0.9999997615814209	243.21177399158478	299.90208945423365	0.9999446868896484	229.5040191411972	308.1074818521738	0.9999934434890747	218.10797798633575	311.0550835132599	0.9997515082359314	232.58772158622742	277.47088861465454	0.999997615814209	211.91622895002365	287.6249051094055	0.9904006123542786	198.95197463035583	290.7617132663727	0.9999947547912598	261.89080679416656	309.1370406150818	0.9999983310699463	276.1251217275858	313.0124559402466	0.9999881982803345	286.39538073539734	309.54167997837067	0.9999954700469971	251.0444574356079
34	255.07549285888672	312.63319754600525	0.9999964237213135	244.27130657434464	297.15329027175903	0.999929666519165	232.91501212120056	276.4517880678177	0.9999958276748657	226.98867201805115	268.467522084713	0.9999872446060181	251.77724613249302	313.23869132995605	0.9998987913131714	253.1112436056137	330.22751021385193	0.9998483657836914	249.58515548706055	351.009081363678	0.9999996423721313	240.8998122215271	298.96682953834534	0.9999531507492065	228.99826037883759	307.8542581051588	0.9999973773956299	218.9941155910492	310.44128131866455	0.9997077584266663	229.0697580575943	275.6346054971218	0.9999996423721313	208.46730065345764	284.4903813302517	0.9987217783927917	192.28450727462769	289.97216844558716	0.9999589920043945	261.0498391389847	308.367216527462	0.9999991655349731	274.0607273578644	312.45056200027466	0.999976396560669	286.4103934764862	309.9407249689102	0.9999814033508301	247.46172094345093
35	253.34788608551025	311.5059497356415	0.9999524354934692	243.4438472390175	296.2383074760437	0.9999797344207764	230.9236352443695	275.416161775589	0.9999996423721313	224.26396226882935	267.4331849217415	0.9999897480010986	249.2931170463562	311.82803750038147	0.9997962117195129	250.23531293869019	328.36684250831604	0.9998565912246704	249.98122692108154	349.08496618270874	0.9999990463256836	240.20771169662476	297.1305570602417	0.9999867677688599	227.62716662883759	307.52871733903885	0.9999995231628418	218.55778110027313	310.3106732368469	0.999974250793457	226.20119667053223	274.60251462459564	1.0	205.1500859260559	279.3322732448578	0.9999237060546875	189.66607439517975	279.8386764526367	0.9999815225601196	259.10759949684143	307.03154027462006	0.9999943971633911	272.4676582813263	311.2176127433777	0.9999581575393677	287.0741055011749	310.51745104789734	0.999995231628418	246.60774302482605
36	251.6289086341858	310.2013690471649	0.9997966885566711	242.89883148670197	293.8610806465149	0.999992847442627	228.94262278079987	273.4595901966095	0.9999983310699463	223.8655652999878	264.7053656578064	0.9999927282333374	247.99403047561646	310.3954358100891	0.9998760223388672	247.59466123580933	326.4009675979614	0.9999213218688965	245.8673951625824	347.90721866488457	0.9999990463256836	238.7692048549652	295.01556301116943	0.9999946355819702	227.52491229772568	305.8179166316986	0.9999990463256836	218.78914380073547	310.17612075805664	0.9999485015869141	224.56532263755798	272.6797842979431	0.999998927116394	204.2616223692894	273.69730615615845	0.9999529123306274	189.17366123199463	269.3675584793091	0.9997684359550476	257.46125650405884	305.7017903327942	0.9998350143432617	271.8000464439392	310.5738368034363	0.9998878240585327	285.7376239299774	310.35926842689514	0.9999709129333496	245.34423196315765
37	248.87774443626404	306.68205988407135	0.9998235106468201	240.77448725700378	290.3512668609619	0.9999966621398926	228.25604832172394	270.75819087028503	0.9999973773956299	222.45833826065063	261.3569703102112	0.9999990463256836	245.7095321416855	306.95700538158417	0.9999479055404663	243.40046030282974	325.8720018863678	0.9994565844535828	242.79235756397247	342.40009355545044	0.9999995231628418	236.9062883257866	292.09366251528263	0.9999994039535522	226.05359590053558	303.8052644729614	0.9999974966049194	218.59109544754028	309.6443614959717	0.9999932050704956	224.028795003891	269.4710726737976	0.9999991655349731	204.73252773284912	264.95455026626587	0.9999668598175049	186.5249227285385	259.89963572472334	0.9999992847442627	253.61144697666168	301.8711596727371	0.9950453042984009	269.24568951129913	308.09155356884	0.9999775886535645	285.16557466983795	309.8697444200516	0.999988317489624	243.40035670995712
38	248.30349493026733	302.75251722335815	0.9998501539230347	238.67215824127197	288.1351819038391	0.9999052286148071	228.67257916927338	269.58597099781036	0.9997155070304871	222.73238468170166	260.5923780798912	0.999786913394928	243.7306813597679	303.5271472930908	0.9999003410339355	242.1493512392044	321.55405831336975	0.9993209838867188	238.6385326385498	338.06843411922455	0.9999995231628418	235.48938709497452	289.7448902130127	0.9999878406524658	224.18807435035706	300.07773627340794	0.9999957084655762	219.44744765758514	308.3493166565895	0.9999935626983643	224.59170627593994	268.30092164874077	0.9999277591705322	209.4084334373474	261.51912450790405	0.9999797344207764	187.851639226079	250.888277053833	0.9998806715011597	251.27898287773132	298.66904163360596	0.9993895292282104	268.68886083364487	305.19840931892395	0.9999221563339233	285.1364288330078	309.8590362071991	0.9999880790710449	241.71474528312683
39	247.0019497871399	301.1916249990463	0.9999650716781616	238.20099353790283	285.458203792572	0.9999266862869263	228.26350438594818	267.45562690496445	0.9999822378158569	221.5674124956131	257.46234488487244	0.9999759197235107	243.29282820224762	301.903929233551	0.9999762773513794	240.9796917438507	314.7196389436722	0.9999196529388428	232.80282306671143	328.95472717285156	0.9998883008956909	235.3865528702736	287.6089606285095	0.9999634027481079	224.6567244529724	298.9790543317795	0.9999974966049194	219.87481707334518	307.97027649730444	0.9999961853027344	224.00255680084229	264.2186179161072	0.9999886751174927	207.20417094230652	255.53695964813232	0.9999688863754272	187.94874184578657	245.93919265270233	0.9999994039535522	250.73105370998383	297.5179708003998	0.9995237588882446	266.57427060604095	303.3109841346741	0.9997977614402771	285.18109357357025	309.75277173519135	0.9999904632568359	241.15109086036682
40	246.50189685821533	298.8290550708771	0.9999716281890869	238.48979258537292	283.9723032582551	0.9998053908348083	227.47543168067932	264.7857930660248	0.9997982382774353	220.19856433570385	254.8339068889618	0.9998199343681335	242.97384178638458	299.67703625559807	0.9999796152114868	240.52898716926575	312.97057056427	0.9989225268363953	227.67132610082626	326.2337980270386	0.9999432563781738	234.98090040683746	285.63902831077576	0.999745786190033	224.49050426483154	297.9437532424927	0.999995231628418	221.2695952653885	308.29823169112206	0.9999839067459106	222.94483613967896	261.82223212718964	0.9999963045120239	205.69090616703033	255.21455478668213	0.9999756813049316	188.902481675148	246.43593883514404	0.9999985694885254	251.24452447891235	294.42835521698	0.9982878565788269	265.92725110054016	302.3891830444336	0.9993677735328674	285.45021998882294	309.5934969186783	0.999974250793457	241.0358326435089
41	246.11639428138733	298.244078040123	0.9999816417694092	237.62889003753662	282.9444772005081	0.9998843669891357	224.64860773086548	262.75180745124817	0.9998492002487183	219.3561419248581	254.75864672660828	0.9998323917388916	242.56799912452698	298.96058106422424	0.9999854564666748	237.99829030036926	312.56305480003357	0.9995177984237671	226.65505039691925	320.11206007003784	0.9999313354492188	233.13054895401	285.49742233753204	0.9998065829277039	224.634770154953	297.39048528671265	0.9999982118606567	220.63721597194672	307.3236500620842	0.9999986886978149	222.2251853942871	261.24178743362427	0.9999983310699463	203.38607668876648	255.94976544380188	0.9999033212661743	187.82600830495358	247.10535311698914	0.9999990463256836	251.19653034210205	293.92285776138306	0.9997074007987976	266.5520132780075	301.95116901397705	0.9966830611228943	285.53708052635193	309.4023873806	0.9999834299087524	240.38216137886047
42	245.95744788646698	296.98995780944824	0.9999750852584839	237.78014290332794	282.2950005531311	0.9999315738677979	224.75462007522583	262.1526508331299	0.9999399185180664	218.77546203136444	254.40192866325378	0.9998286962509155	242.32625424861908	297.63005208969116	0.9999788999557495	237.45331013202667	311.5306725502014	0.9997448325157166	226.6864424943924	318.51585364341736	0.9999488592147827	232.68906021118164	284.7637487053871	0.9999338388442993	224.3947012424469	296.1580708026886	0.9999990463256836	221.35011076927185	305.8033273220062	0.999998927116394	221.58626186847687	260.5353192090988	0.9999982118606567	203.00985193252563	255.68741917610168	0.9999390840530396	187.91516636312008	247.44161176681519	0.9999995231628418	251.17702388763428	292.9323288202286	0.9998946189880371	267.1936542391777	300.30480989813805	0.9949637651443481	285.53134405612946	308.6931345462799	0.9999935626983643	240.79551672935486
43	246.2177929878235	297.84310364723206	0.9999895095825195	237.52394568920135	282.01711416244507	0.9998855590820312	225.65386962890625	260.92033421993256	0.9999884366989136	218.50245940685272	252.9270716905594	0.9998900890350342	242.5760726928711	298.448526263237	0.9999903440475464	237.36927473545074	311.7467565536499	0.9996335506439209	226.00406444072723	318.6965260505676	0.9998084902763367	232.37204933166504	284.3325914144516	0.9999188184738159	224.2819185256958	297.03891587257385	0.9999986886978149	220.72098237276077	306.76837182044983	0.9999988079071045	221.0287389755249	259.39024817943573	0.9999996423721313	199.25943803787231	255.10105156898499	0.9999233484268188	187.23115074634552	246.96335291862488	0.9999991655349731	251.51688480377197	293.0747377872467	0.9998319149017334	266.23903727531433	300.5855126976967	0.9992330074310303	284.9293442964554	309.0601192712784	0.9999914169311523	240.46726965904236
44	245.67507565021515	296.60999822616577	0.9999853372573853	236.6624532341957	280.34237813949585	0.9996148347854614	224.87443447113037	259.8213898539543	0.9999953508377075	217.4238748550415	251.89426896721125	0.999670147895813	242.10677552223206	297.35344767570496	0.9999843835830688	237.46019661426544	311.2156195640564	0.9996905326843262	225.84050989151	319.0516822338104	0.9996693134307861	231.69284892082214	282.6295917034149	0.9999455213546753	223.94845247268677	296.1130859851837	0.9999990463256836	220.723551094532	306.21177423000336	0.9999992847442627	219.9411272853613	258.340958237648	0.9999994039535522	198.48765897750854	254.57021594047546	0.9999545812606812	187.2093163728714	246.7919476032257	0.9999991655349731	251.12137031555176	291.4962035417557	0.9998875856399536	265.45872473716736	299.53250324726105	0.9995402097702026	285.22091484069824	308.97949570417404	0.9999843835830688	240.12722325325012
45	245.35162734985352	295.7767689228058	0.9999921321868896	236.3066408932209	280.06408977508545	0.9998942613601685	224.41800689697266	258.81934118270874	0.9999967813491821	217.57553005218506	249.6219961643219	0.9997997879981995	241.93126392364502	297.24155378341675	0.9999896287918091	237.15507471561432	310.30173349380493	0.999617338180542	226.18117594718933	317.7334574460983	0.999679684638977	231.62464475631714	282.0389413833618	0.9999744892120361	223.41959238052368	295.2258405685425	0.9999970197677612	220.24231591820717	306.1740018129349	0.9999988079071045	219.50116157531738	257.25596165657043	0.9999994039535522	198.07139897346497	254.5916931629181	0.9999449253082275	187.60602548718452	247.29884886741638	0.9999991655349731	250.49028491973877	291.15307998657227	0.9999741315841675	264.9058349132538	298.8479388952255	0.9993056058883667	284.95428091287613	308.8850504755974	0.9999513626098633	239.09086990356445
46	245.77780902385712	295.0680260658264	0.9999939203262329	236.79403865337372	278.8686192035675	0.9999147653579712	224.3181939125061	258.58065724372864	0.9999969005584717	217.36580514907837	249.54741978645325	0.9998169541358948	242.18187069892883	296.67199325561523	0.9999923706054688	237.09652018547058	309.6362109184265	0.9998206496238708	226.2401864528656	317.11577236652374	0.999873161315918	231.75005626678467	281.6064064502716	0.9999630451202393	223.86936283111572	294.78306245803833	0.9999977350234985	220.3287388086319	305.82947063446045	0.9999988079071045	219.48118203878403	257.0384702682495	0.9999994039535522	197.71453619003296	254.71081137657166	0.9999672174453735	187.45912194252014	246.8473618030548	0.9999994039535522	251.01140975952148	290.3002315759659	0.9999568462371826	266.63019728660583	298.84725618362427	0.995606005191803	284.58131659030914	308.4230250120163	0.99998939037323	239.22177982330322
47	245.16697335243225	294.7265338897705	0.9999986886978149	236.28193932771683	278.2354009151459	0.9999771118164062	224.03097248077393	258.2636653184891	0.9999977350234985	217.04445123672485	249.60791850090027	0.9999130964279175	241.5203297138214	296.1075735092163	0.9999973773956299	237.56491100788116	308.90538358688354	0.9998557567596436	225.98019552230835	316.2139943987131	0.9998763799667358	231.56438374519348	281.053457736969	0.9999701976776123	223.82383966445923	293.8247814178467	0.9999935626983643	220.39640572667122	304.71378993988037	0.9999986886978149	219.11433166265488	256.63188886642456	0.9999994039535522	198.7725682258606	254.71581053733826	0.9999384880065918	187.1123132109642	247.7695803642273	0.9999995231628418	250.47977876663208	289.91988825798035	0.9999861717224121	265.4886028766632	297.21440172195435	0.9997105002403259	284.04719610884786	307.7933486253023	0.9999918937683105	238.86452198028564
48	244.42877382040024	292.7713391780853	0.9999992847442627	235.35555201768875	276.84341007471085	0.9999864101409912	223.4084849357605	257.2088921070099	0.9999921321868896	217.17236471176147	248.7413477897644	0.999902606010437	240.8338761329651	294.2677743434906	0.9999970197677612	237.51366484165192	307.49326491355896	0.999810516834259	226.09963500499725	316.3929942846298	0.9999294281005859	231.64619994163513	279.26422238349915	0.9999834299087524	224.3919746875763	292.39421862363815	0.9999945163726807	221.02342331409454	304.7822380065918	0.9999960660934448	218.2357840538025	255.4288387298584	0.9999960660934448	198.69999957084656	254.22287702560425	0.9999251365661621	187.8087672740221	247.96025824546814	0.9999994039535522	250.00807762145996	288.05962204933167	0.999975323677063	265.25163316726685	295.89531803131104	0.9970036149024963	282.91294288635254	306.45384073257446	0.9999901056289673	237.87911593914032
49	244.82806783914566	291.7450402677059	0.9999982118606567	236.1231669485569	275.94402082264423	0.9999892711639404	223.30646800994873	255.9788966178894	0.9999816417694092	217.27458810806274	246.63462209701538	0.9999868869781494	241.16328167915344	293.03546261787415	0.9999932050704956	237.6470764875412	305.9219460487366	0.9997734427452087	225.54121136665344	316.3758128285408	0.9994592070579529	231.6501808166504	278.63318276405334	0.9999953508377075	223.21305179595947	291.47705256938934	0.9999969005584717	219.12940216064453	303.23189306259155	0.9999955892562866	218.38940608501434	254.60106492042542	0.9999978542327881	197.74153685569763	252.7577185034752	0.9999825954437256	187.2955358028412	246.480078458786	0.9999995231628418	250.58173513412476	287.1996021270752	0.9998413324356079	264.02532720565796	294.68586683273315	0.9992437362670898	283.14659583568573	304.9454505443573	0.9999840259552002	238.74073791503906
50	243.6914975643158	288.82450342178345	0.9999982118606567	235.0047652721405	273.64333963394165	0.9999954700469971	222.97120022773743	253.69973146915436	0.9999984502792358	216.46551322937012	242.96429300308228	0.9999984502792358	240.06525230407715	289.5529794692993	0.9999709129333496	236.4177270233631	304.62515354156494	0.9998466968536377	225.74751496315002	316.6340220570564	0.9999611377716064	230.5815770626068	276.022109888494	0.9999994039535522	220.7693201303482	288.3352560997009	0.9999969005584717	217.0313687324524	302.52487325668335	0.9999923706054688	218.1156791448593	252.10910621285439	0.9999992847442627	196.98549509048462	251.15064996480942	0.999903678894043	187.26238232851028	245.705641746521	0.9999996423721313	248.63834524154663	284.3833959698677	0.9999815225601196	262.730920791626	291.35290491580963	0.9999637603759766	280.70128774642944	297.9973232746124	0.9999046325683594	237.45920610427856
51	241.8690447807312	286.1711826324463	0.9999969005584717	232.49798154830933	271.41712284088135	0.9999597072601318	221.45023250579834	250.04215919971466	0.9999884366989136	215.1717848777771	240.0557198524475	0.9999477863311768	238.11032509803772	287.2784950733185	0.999951958656311	233.8571138381958	302.34364891052246	0.9993539452552795	225.33273816108704	315.54806488752365	0.9999967813491821	229.2379149198532	272.9374632835388	0.9999946355819702	218.00306355953217	283.99912451172713	0.9999613761901855	211.77758660912514	296.7757167816162	0.9997835755348206	216.4366204738617	247.26705360412598	0.999994158744812	194.9796518087387	249.81092309951782	0.9989953637123108	187.76343451440334	244.45299398899078	0.9999990463256836	246.2442524433136	281.7597830295563	0.9999905824661255	261.37367618083954	287.7469184398651	0.9992327690124512	278.30582761764526	291.48924565315247	0.9999992847442627	236.37204605340958
52	239.61436986923218	282.8635799884796	0.9999977350234985	230.3666286468506	267.03781789541245	0.9999545812606812	218.37874042987823	244.8787100315094	0.9999986886978149	211.87260201573372	236.40097823739052	0.999984622001648	235.92447869479656	283.73194512724876	0.999976634979248	232.10772275924683	300.0156456325203	0.9997568726539612	224.87786412239075	315.40541285276413	0.9999996423721313	226.6282560825348	268.6830040216446	0.9999855756759644	213.87640392780304	279.9632954597473	0.9999767541885376	206.37724828720093	289.70985317230225	0.9998348951339722	212.98890274763107	244.1106066033244	0.9999998807907104	193.38893795013428	248.1641387939453	0.9975287318229675	187.6072460114956	243.8043921738863	0.9999970197677612	245.76265966892242	278.90642380714417	0.9999977350234985	259.91138783097267	282.7777441740036	0.999757707118988	273.33793210983276	286.53612065315247	0.9999885559082031	234.3166058063507
53	237.5420093536377	279.3142759799957	0.999950647354126	229.55493366718292	263.3969695568085	0.9999728202819824	218.3283121585846	243.08478289842606	0.9999939203262329	211.6284036040306	234.9487931728363	0.9999852180480957	233.1712725162506	280.67336320877075	0.9999316930770874	231.29419875144958	296.638710975647	0.9999542236328125	225.09924697875977	313.52556467056274	0.9999997615814209	224.99754214286804	265.56912183761597	0.9999233484268188	212.32847878336906	275.54730916023254	0.999968409538269	201.73992156982422	280.76988434791565	0.9997515082359314	212.77682548761368	242.25338172912598	0.9999995231628418	193.63055324554443	246.82216453552246	0.9984594583511353	187.48607951402664	242.66461944580078	0.9999972581863403	243.262335896492	274.96238899230957	0.9999873638153076	257.1626217365265	277.49183690547943	0.9998613595962524	271.98949098587036	276.2785668373108	0.9999885559082031	232.09816360473633
54	235.14475721120834	277.2604247331619	0.9999485015869141	227.6248020529747	260.07480773329735	0.9999845027923584	216.50404739379883	240.0704789161682	0.9999526739120483	211.79021410644054	232.071795463562	0.9999605417251587	232.25492143630981	277.80289101600647	0.9996811151504517	229.3828500509262	295.1659822463989	0.9999700784683228	223.9435453414917	312.5817189216614	0.9999996423721313	223.13272261619568	261.21712362766266	0.9999616146087646	209.36934447288513	267.9027618467808	0.9996869564056396	197.07993626594543	272.2698938846588	0.997848629951477	212.60272306203842	238.85924649238586	0.9999992847442627	193.35744524002075	245.3454760313034	0.997785210609436	185.40692281723022	240.21337270736694	0.9999111890792847	241.32211637496948	272.40849685668945	0.9998432397842407	254.5279450416565	274.87809693813324	0.9999508857727051	266.88897466659546	271.65371894836426	0.9999366998672485	230.16587448120117
55	232.65339875221252	274.0256232023239	0.9999741315841675	226.85041296482086	258.10487473011017	0.9999868869781494	216.31832838058472	239.1485311985016	0.9999774694442749	211.3803443312645	230.81265687942505	0.9999916553497314	230.20192742347717	274.87404549121857	0.9999129772186279	227.60824450850487	293.8592640161514	0.999340832233429	224.4840910434723	313.1577126979828	0.9999997615814209	222.203125	259.6012201309204	0.9999607801437378	207.72346878051758	264.07337975502014	0.9999089241027832	195.68054127693176	264.8735918998718	0.999854326248169	212.3886418044567	237.76603317260742	0.9999995231628418	193.52314972877502	244.26614677906036	0.9875568151473999	185.77789878845215	241.3555953502655	0.9991538524627686	237.6115790605545	269.4261931180954	0.9998165965080261	251.3392732143402	272.72910618782043	0.9999840259552002	261.135435461998	267.3635018467903	0.9998903274536133	229.25680112838745
56	231.45517683029175	272.9564678668976	0.9999803304672241	226.21371686458588	257.94105863571167	0.999950647354126	216.0473690032959	239.2607865333557	0.999943733215332	211.22695738077164	230.90495204925537	0.9999873638153076	229.26725888252258	274.034525513649	0.9999508857727051	227.24112874269485	293.320925951004	0.999708354473114	224.4979612827301	313.1059322357178	0.9999996423721313	221.76518154144287	259.6608753800392	0.9999359846115112	207.37953996658325	263.60398530960083	0.9996026158332825	193.7069330215454	261.9440803527832	0.9996762275695801	212.29585102200508	238.00121307373047	0.9999985694885254	194.03967225551605	243.7654543966055	0.9781348705291748	187.30283492803574	239.06929349899292	0.998870313167572	236.29420480132103	268.13308480381966	0.9999175071716309	250.3434407711029	271.5853362083435	0.9999581575393677	259.0442763566971	264.5445017814636	0.9999524354934692	228.38332214951515
57	231.02946186065674	272.8423891067505	0.9999592304229736	225.48434901237488	257.19848465919495	0.999910831451416	215.51597499847412	238.79986929893494	0.9999805688858032	211.17122012376785	230.51541113853455	0.9999706745147705	228.75744384527206	273.9651429653168	0.9998979568481445	227.84416507184505	293.28983640670776	0.9999523162841797	224.4108076095581	313.5597825050354	0.9999996423721313	220.97876280546188	259.0648933649063	0.9999570846557617	206.77895760536194	263.776002407074	0.9998559951782227	192.79279041290283	262.2415907382965	0.9997223019599915	211.86958284676075	237.53069376945496	0.9999986886978149	193.25132727622986	243.4373949766159	0.9242221713066101	183.42169642448425	241.81207394599915	0.9931540489196777	235.78971418738365	268.00238415505737	0.9998149275779724	250.57655036449432	271.24762868881226	0.999909520149231	258.99829828739166	264.60299921035767	0.9999605417251587	227.57441180944443
58	230.62789726257324	272.3645315170288	0.999929666519165	225.42353439331055	256.8496904373169	0.999881386756897	215.29643440246582	238.17031812667847	0.9999927282333374	210.64340126514435	229.89662909507751	0.9999765157699585	228.30100575089455	273.21623158454895	0.9998356103897095	227.44004613161087	292.859166264534	0.9999667406082153	223.99149990081787	313.1714758872986	0.9999991655349731	220.79402947425842	258.8130303621292	0.9999524354934692	204.76862114667892	263.23427295684814	0.9999549388885498	192.91540670394897	261.905597448349	0.9995726943016052	211.58715975284576	236.90117782354355	0.9999991655349731	192.7451686859131	242.9504019021988	0.8924635052680969	187.42880046367645	238.37760496139526	0.9970001578330994	235.2629016637802	267.4229246377945	0.9998003840446472	250.67011630535126	271.44018745422363	0.9999574422836304	258.99613773822784	264.7481255531311	0.9999427795410156	227.49920403957367
59	230.0413212776184	272.26408982276917	0.9997416138648987	225.45340752601624	256.54178977012634	0.9996809959411621	215.25144696235657	236.9965342283249	0.9999957084655762	210.600301861763	228.67777836322784	0.9999853372573853	227.7878042459488	272.9247508049011	0.999599039554596	226.8582102060318	292.2956300973892	0.9997584223747253	224.05215549468994	313.1049461364746	0.9999995231628418	220.62926095724106	258.2302955389023	0.9998857975006104	204.29798272252083	262.5670840740204	0.9999728202819824	195.06488120555878	263.293981552124	0.9996172189712524	211.92557905614376	235.6491304039955	0.9999992847442627	192.54572916030884	242.29818546772003	0.7427099347114563	187.38394862413406	237.9500471353531	0.9974175691604614	234.84479200839996	267.50036630034447	0.9994310736656189	250.04419553279877	271.64879846572876	0.9999494552612305	258.99834871292114	264.64379119873047	0.9999194145202637	227.43174082040787
60	230.730144739151	271.241024017334	0.9998227953910828	225.32923221588135	255.33624935150146	0.998968243598938	215.48774600028992	237.21052420139313	0.9999620914459229	211.27462577819824	229.27673435211182	0.9999551773071289	227.40450578927994	271.892306804657	0.9996711015701294	226.43003833293915	291.17311429977417	0.9744447469711304	223.91338443756104	313.510235786438	0.9999991655349731	220.3228633403778	257.2617886066437	0.9994643330574036	204.37844970822334	261.2331153154373	0.9999462366104126	194.9362097978592	262.7342004776001	0.9997096657752991	211.9886273536831	236.09854171425104	0.9999954700469971	195.11390137672424	240.1368317604065	0.720698356628418	181.30661416053772	241.8745551109314	0.9959667921066284	234.48685109615326	266.23801600933075	0.9995498061180115	249.68456721305847	271.6466588973999	0.999954342842102	258.5520875453949	264.38972425460815	0.9999470710754395	226.97415912151337
61	230.27293038368225	270.967875957489	0.9993826150894165	225.04356861114502	255.09909200668335	0.9970980882644653	214.870352268219	236.88537847995758	0.9999686479568481	209.91869497299194	228.48424300551414	0.9999442100524902	227.24168062210083	271.8635210990906	0.9983248114585876	225.91040897369385	290.50676119327545	0.9867330193519592	224.25064325332642	313.2652020454407	0.999995231628418	219.8781441450119	256.791695356369	0.9993100166320801	203.60907092690468	261.2968748807907	0.9999760389328003	191.0552854537964	261.92012560367584	0.9990665316581726	211.19361704587936	235.82641352713108	0.9999905824661255	193.60577058792114	240.4058175086975	0.45753636956214905	174.29705929756165	245.1532998085022	0.9997884631156921	234.26237845420837	266.0659394264221	0.9978691339492798	248.81205415725708	271.3785696029663	0.9997484087944031	257.7722256183624	265.95579767227173	0.9999154806137085	226.59776949882507
62	228.5815503001213	268.0913281068206	0.9999607801437378	221.34750378131866	255.08944463729858	0.9991687536239624	212.93068081140518	235.8866150304675	0.9999129772186279	207.8642656803131	228.68178844451904	0.9998600482940674	225.17103791236877	268.317288428545	0.9996747970581055	224.58276796340942	289.64805364608765	0.9853402972221375	223.57892870903015	312.2239603996277	0.9999974966049194	218.4785431623459	256.1635925769806	0.9989981055259705	202.7759791612625	261.4664137363434	0.9999839067459106	192.4779918193817	262.520973443985	0.9997238516807556	209.40294218063354	235.05402541160583	0.9998797178268433	190.26687169075012	240.29573345184326	0.9094101190567017	169.7522747516632	242.5507037639618	0.9999725818634033	232.55604124069214	264.3642768859863	0.9995211362838745	247.02514052391052	268.6910054087639	0.9998825788497925	257.23513531684875	265.7352101802826	0.9999581575393677	224.87846326828003
63	227.25028961896896	266.9718930721283	0.9999940395355225	219.75798620283604	253.43781292438507	0.9996041655540466	210.35503673553467	233.50078654289246	0.9998100399971008	203.93857433646917	226.13176345825195	0.9999642372131348	223.81469106674194	267.32158374786377	0.9997840523719788	223.36582374572754	288.5268316268921	0.9980105757713318	221.64119279384613	310.6117432117462	0.9999988079071045	214.86991477012634	255.3230607509613	0.9998997449874878	200.84087872505188	261.93364357948303	0.9999929666519165	194.64709627628326	262.12360763549805	0.9998149275779724	206.59912037849426	231.41254568099976	0.9999967813491821	187.13796466588974	233.14217281341553	0.9981759786605835	168.7862205505371	233.10674905776978	0.9912824630737305	231.2761721611023	263.7464859485626	0.9998745918273926	245.92892217636108	267.79837815463543	0.9999508857727051	258.4397497177124	265.5114071369171	0.9999868869781494	223.49371767044067
64	225.8862488269806	265.84176111221313	0.9999961853027344	218.40372955799103	250.47968637943268	0.9993520379066467	209.24956703186035	229.60358572006226	0.9999916553497314	202.33105635643005	222.34883666038513	0.9999287128448486	222.6318793296814	266.26249170303345	0.9998138546943665	220.99418449401855	283.93554516881704	0.9958246946334839	217.8794596195221	306.7321262359619	0.9999997615814209	213.52613949775696	252.7580907344818	0.9999486207962036	201.0138967037201	260.95753395557404	0.9999899864196777	194.73587608337402	263.35861015319824	0.9999697208404541	205.1208896636963	227.8223186135292	0.9999996423721313	185.67785906791687	227.3393656015396	0.9996029734611511	167.674809217453	222.38327884674072	0.9999147653579712	230.5908966064453	262.16944766044617	0.9999799728393555	244.48527640104294	266.099982380867	0.9998723268508911	258.2849431037903	265.07246923446655	0.99997878074646	222.7706537246704
65	224.5797894001007	263.79468536376953	0.9999858140945435	215.15731143951416	249.08928060531616	0.9981607794761658	207.08664059638977	226.64117228984833	0.9999725818634033	201.47298097610474	219.3083158135414	0.9988276362419128	220.1802923977375	264.3055591583252	0.9998258948326111	219.03629177808762	280.92996764183044	0.9981142282485962	216.04386472702026	301.9015030860901	0.9999995231628418	211.64930787682533	249.97311234474182	0.9998610019683838	200.01772809028625	259.37239295244217	0.9999759197235107	192.17072296142578	264.40745735168457	0.999874472618103	202.92944955825806	224.91867423057556	0.9999793767929077	185.55154943466187	220.77553206682205	0.9994705319404602	162.41926419734955	210.9795436859131	0.9999988079071045	229.2874994277954	259.949712023139	0.9999958276748657	242.99163436889648	264.5271215438843	0.9997027516365051	258.26347732543945	265.3136627674103	0.9999456405639648	219.85182175040245
66	223.3798680305481	262.3875617980957	0.9999892711639404	214.96481156349182	245.96073389053345	0.9998841285705566	204.79234558343887	223.7411081790924	0.9998761415481567	200.58755207061768	215.27729511260986	0.9987426400184631	219.1675010919571	263.04417657852173	0.9998351335525513	216.48446798324585	277.7504850625992	0.9994121789932251	211.87796384841204	295.68533182144165	0.9999990463256836	211.01894462108612	246.58879256248474	0.9999397993087769	200.48361730575562	258.75375068187714	0.9999959468841553	192.05135440826416	264.8269672393799	0.9999321699142456	200.81406259536743	222.1917426586151	0.9999709129333496	185.05973839759827	215.6868612766266	0.9997349381446838	162.96126866340637	204.6968179345131	0.999954104423523	228.67511183023453	258.16774678230286	0.9999884366989136	243.51050871610641	262.6177535057068	0.999754011631012	257.9416575431824	263.4424612522125	0.9999847412109375	218.7427362203598
67	220.76144933700562	258.0439372062683	0.9999618530273438	213.4518322944641	242.7009392976761	0.9999676942825317	204.6295462846756	222.57468128204346	0.9997535347938538	200.2077760696411	213.63433420658112	0.998723566532135	216.8829357624054	258.97656416893005	0.999763548374176	213.1296660900116	274.3772124052048	0.9999475479125977	207.01770544052124	288.651908159256	0.9999970197677612	210.12593948841095	244.11225213110447	0.9999091625213623	200.89738130569458	254.98597955703735	0.9999927282333374	193.23477363586426	263.50826811790466	0.9999271631240845	200.30133247375488	221.2570197582245	0.9998651742935181	183.4725263118744	212.11619512736797	0.9999634027481079	163.16902846097946	198.59519577026367	0.9999942779541016	226.24830651283264	253.76511824131012	0.999767005443573	242.0921139717102	259.56162306666374	0.9998655319213867	257.80532002449036	262.4578335285187	0.9999943971633911	216.29923963546753
68	219.8157143741846	253.45570588111877	0.9996622800827026	211.5483668744564	238.57276821136475	0.9999109506607056	203.9652704000473	219.45015436410904	0.9979978203773499	198.00358271598816	210.82063674926758	0.9985411167144775	216.57013463974	253.89483606815338	0.9998258948326111	212.46985524892807	269.93065881729126	0.9997995495796204	203.24478596448898	282.81239199638367	0.999969482421875	208.3455295562744	240.19118785858154	0.999922513961792	199.17423796653748	251.5646253824234	0.9999960660934448	193.5849575996399	262.2168734073639	0.9998832941055298	197.81753265857697	216.04330968856812	0.9988573789596558	181.50466895103455	209.64855003356934	0.9999868869781494	163.8087560236454	198.70953750610352	0.9999982118606567	225.31919980049133	249.1702117919922	0.9987174272537231	242.37575709819794	256.0777521133423	0.9936271905899048	258.0968049764633	261.9965901374817	0.9999934434890747	215.36687421798706
69	220.3542379438877	251.12568426132202	0.9999778270721436	211.75032937526703	235.55760011076927	0.999961256980896	199.9202218055725	214.79950213432312	0.9946225881576538	194.38286650180817	205.65027749538422	0.9946702122688293	217.04127836227417	251.94077673181891	0.9999784231185913	212.26949608325958	265.64689540863037	0.9998369216918945	200.7444453239441	277.3710503578186	0.9999783039093018	208.83966064453125	237.4010716676712	0.9997950196266174	199.2109808921814	250.73826372623444	0.9999985694885254	194.3904151916504	262.7745943069458	0.9998874664306641	194.91483426094055	213.8564840555191	0.9999120235443115	178.8249934911728	209.14680075645447	0.9999657869338989	163.52407345175743	198.73804640769958	0.999998927116394	226.66296553611755	247.46994614601135	0.9994646906852722	240.84233736991882	254.92626571655273	0.989728569984436	257.7398428916931	261.7134038209915	0.9999974966049194	214.26024055480957
70	220.68793457746506	250.33554470539093	0.9999734163284302	210.96430730819702	234.5862251520157	0.9999833106994629	197.92259633541107	214.34601712226868	0.9998620748519897	193.02812910079956	205.48605287075043	0.9987200498580933	216.87174081802368	251.15161752700806	0.9999737739562988	212.34613075852394	264.01765537261963	0.9999567270278931	200.9510850906372	270.6272301673889	0.9998013377189636	208.21564769744873	236.33424398303032	0.9999610185623169	199.801917552948	249.6522228717804	0.9999984502792358	195.27500712871552	260.32099479436874	0.9999953508377075	192.93399381637573	213.61066663265228	0.9999847412109375	176.39783191680908	208.54896879196167	0.9999363422393799	163.4234709739685	198.51291704177856	0.9999996423721313	227.1394817829132	246.79973435401917	0.9992952346801758	240.96535539627075	254.1189649105072	0.993216335773468	257.82174801826477	261.51128101348877	0.9999990463256836	213.72406804561615
71	219.7306446135044	248.72144865989685	0.9999629259109497	210.26517367362976	233.45883226394653	0.9999691247940063	197.66865968704224	213.22888326644897	0.9996219873428345	193.13305234909058	204.63204967975616	0.997268557548523	216.1660442352295	249.80064725875854	0.9999842643737793	210.75476932525635	263.57346987724304	0.9999498128890991	198.69296216964722	268.1045008301735	0.99989914894104	207.4709084033966	235.45064508914948	0.9999315738677979	199.09262418746948	248.29384803771973	0.9999972581863403	194.72022926807404	257.66078424453735	0.9999953508377075	192.66388320922852	212.6052395105362	0.9999303817749023	176.6248164176941	209.36310815811157	0.999768078327179	162.51155745983124	199.45312404632568	0.999997615814209	224.7841067314148	245.85506570339203	0.9994252920150757	240.7205581665039	253.069775223732	0.9897379279136658	257.9802372455597	261.40576457977295	0.9999982118606567	212.93240171670914
72	219.73519185185432	249.429505109787	0.9999675750732422	210.56919956207275	233.81571578979492	0.9999474287033081	197.72295367717743	213.37295484542847	0.9999412298202515	192.73910570144653	204.8445883989334	0.999401330947876	216.2124743461609	250.2576061487198	0.9999887943267822	211.0422307252884	263.87964057922363	0.999925971031189	199.6617362499237	268.45964926481247	0.9999164342880249	207.74283742904663	235.69432690739632	0.9998735189437866	199.68340158462524	249.01761388778687	0.9999974966049194	195.10120290517807	258.1671097278595	0.9999933242797852	192.5606071949005	212.68814128637314	0.9999916553497314	175.62190771102905	209.54217052459717	0.9996428489685059	162.48965740203857	198.93887162208557	0.9999983310699463	224.66442728042603	246.0130660533905	0.9995631575584412	240.73901557922363	252.07869582623243	0.9901132583618164	258.040820479393	261.6989382505417	0.9999984502792358	213.20237743854523
73	219.48522466421127	248.7135763168335	0.9999710321426392	210.51619565486908	233.18977785110474	0.9999682903289795	197.5006501674652	213.219398021698	0.9999675750732422	192.5018434524536	204.59123474359512	0.9985889792442322	216.07507133483887	249.5568609237671	0.9999899864196777	210.7008959054947	263.048299074173	0.9999638795852661	199.1600580215454	268.4133616387844	0.9999297857284546	207.5722131729126	235.2230686545372	0.9999091625213623	199.22780632972717	248.08531379699707	0.9999974966049194	194.798792719841	257.920697927475	0.9999899864196777	192.6025288105011	212.49520379304886	0.9999926090240479	175.66626453399658	210.11692678928375	0.9993752837181091	162.93025183677673	199.8517632484436	0.9999971389770508	224.43640089035034	245.3128252029419	0.9996817111968994	240.8200535774231	251.47234934568405	0.9821187257766724	257.9256134033203	261.2943274974823	0.9999986886978149	213.15777564048767
74	219.8103128671646	248.65740513801575	0.9999762773513794	210.54418206214905	233.20457696914673	0.9999682903289795	197.07160925865173	212.70615100860596	0.9999731779098511	191.96761560440063	203.85798127949238	0.9991913437843323	216.3387908935547	249.33413648605347	0.999988317489624	210.81347393989563	262.80413246154785	0.999962568283081	199.17675399780273	267.3731593489647	0.9998716115951538	207.64387583732605	235.17200124263763	0.999894380569458	199.80519461631775	247.7460765838623	0.9999972581863403	195.32120937108994	257.61858677864075	0.9999946355819702	192.1116726398468	212.08943781256676	0.9999904632568359	173.65262651443481	209.98709750175476	0.9996850490570068	162.11205577850342	199.82514095306396	0.999990701675415	224.80673265457153	245.37045776844025	0.9997407793998718	240.09172916412354	251.0982796549797	0.9960353970527649	257.73778223991394	261.40034317970276	0.9999988079071045	213.20534682273865
75	219.62902343273163	248.47644114494324	0.9999687671661377	209.93041396141052	232.79075956344604	0.9999555349349976	197.07179129123688	212.53228187561035	0.9999099969863892	192.05542707443237	203.72765746712685	0.9976511597633362	216.28023624420166	249.18010449409485	0.9999871253967285	211.10536551475525	263.4287078380585	0.9999669790267944	199.91736793518066	268.2476546764374	0.9999077320098877	207.11623644828796	234.59144473075867	0.9999229907989502	199.75757145881653	248.31278777122498	0.9999969005584717	195.1223567724228	258.1061873435974	0.9999932050704956	192.1203863620758	211.91966208815575	0.9999665021896362	174.56748366355896	210.325856924057	0.9995282888412476	162.03901052474976	200.32001209259033	0.9999853372573853	224.75714635849	245.26761639118195	0.9997572302818298	239.25226354599	250.72604072093964	0.998012900352478	257.42237877845764	261.2862490415573	0.999997615814209	212.58225482702255
76	218.62490832805634	248.20725536346436	0.9999126195907593	209.39020490646362	230.3597526550293	0.9999110698699951	195.69351810216904	211.33061069250107	0.9998953342437744	190.70419335365295	203.5316217839718	0.9989778995513916	215.82236981391907	249.8418049812317	0.9999749660491943	210.46658408641815	261.9748846292496	0.9999866485595703	199.01865315437317	267.54621744155884	0.9999092817306519	206.24915027618408	233.33117175102234	0.999904990196228	199.15555620193481	247.36650323867798	0.9999939203262329	194.85093188285828	257.4815204143524	0.9999914169311523	191.99902153015137	210.2921460866928	0.9999408721923828	173.30801105499268	210.32114052772522	0.9987252354621887	163.20080304145813	200.39467811584473	0.9999955892562866	224.58474111557007	243.59652635455132	0.9997724890708923	240.09777736663818	251.29881137609482	0.995319664478302	256.82196044921875	260.460475474596	0.9999966621398926	211.9594002328813
77	218.04375684261322	247.37104654312134	0.9999284744262695	208.73039555549622	229.74468636512756	0.9999592304229736	194.23350739479065	210.2009984254837	0.9999878406524658	188.11282958835363	202.3735934495926	0.999729335308075	215.17673349380493	248.8294234275818	0.9999828338623047	209.7712526321411	261.1837546825409	0.9999881982803345	198.96355414390564	267.16087049245834	0.9998871088027954	205.04882514476776	231.31278562545776	0.9999582767486572	198.2769536972046	246.5159740447998	0.999993085861206	192.49642419815063	259.139932513237	0.9999934434890747	190.14361023902893	209.14266681671143	0.9999983310699463	170.2978140115738	210.28651547431946	0.9990814924240112	162.55729115009308	200.21680164337158	0.9999991655349731	224.02277278900146	242.7776689529419	0.9996751546859741	239.2411150932312	248.70078706741333	0.9971970319747925	255.20134925842285	259.1968746185303	0.9999872446060181	211.42834013700485
78	217.69924116134644	244.989153444767	0.9999886751174927	207.4474105834961	228.43773677945137	0.9999737739562988	193.1496934890747	208.62880206108093	0.999908447265625	187.45625621080399	200.47915744781494	0.9998711347579956	213.72477042675018	246.67860412597656	0.9999978542327881	209.12345027923584	259.85525527596474	0.9999761581420898	197.8623732328415	267.02467143535614	0.9998551607131958	203.6286464035511	230.1164894104004	0.9999818801879883	195.81592550873756	244.6725657582283	0.999983549118042	188.8455582857132	257.76284432411194	0.9999977350234985	188.9295744895935	207.42802000045776	0.9999959468841553	170.4905242919922	207.90111422538757	0.9988546371459961	160.9728126525879	199.56607794761658	0.9999992847442627	222.82713413238525	240.58844590187073	0.9997890591621399	236.4533852338791	246.88542938232422	0.999803364276886	255.5339698791504	256.562912940979	0.9999302625656128	210.06287944316864
79	216.05730724334717	241.01623916625977	0.9999959468841553	205.7417038679123	225.45379900932312	0.9999949932098389	191.80407810211182	206.21705555915833	0.9999955892562866	185.70385217666626	197.52470552921295	0.9999979734420776	211.90884888917208	241.90370202064514	0.9999969005584717	208.83913922309875	257.14468145370483	0.9999939203262329	197.31009578704834	266.1283105611801	0.9998573064804077	201.55095434188843	228.16847205162048	0.9999932050704956	193.58303332328796	241.78689098358154	0.999997615814209	187.61449804902077	254.37405252456665	0.9999949932098389	186.83343124389648	204.7203444838524	0.9999997615814209	167.67895030975342	205.34628665447235	0.9991899132728577	160.49307227134705	198.9309995174408	0.9999967813491821	219.90653800964355	237.15129709243774	0.9999020099639893	234.12037658691406	243.2652176618576	0.9999929666519165	251.74065122008324	251.12357103824615	0.9999922513961792	208.14164018630981
80	213.4841195344925	238.2951853275299	0.9999964237213135	203.7998734563589	222.46229004859924	0.9999451637268066	191.28662776947021	203.8057053387165	0.9999994039535522	184.40008783340454	194.25374221801758	0.9999991655349731	209.86215710639954	238.73110389709473	0.9999899864196777	207.4100685119629	254.0518093109131	0.9999675750732422	198.68841528892517	264.7860794067383	0.9999990463256836	199.60276198387146	224.95913672447205	0.9999855756759644	190.40720295906067	237.28024435043335	0.9999972581863403	185.67361736297607	249.53786706924438	0.9999932050704956	186.07451212406158	202.15081989765167	0.9999997615814209	166.09340643882751	204.2482016980648	0.9996458292007446	161.1372811794281	199.7765166759491	0.999987006187439	217.89926099777222	233.83007287979126	0.99997878074646	233.08142924308777	239.77325534820557	0.9999682903289795	250.22443842887878	244.925046980381	0.9999995231628418	206.5062096118927
81	211.44717848300934	234.228613615036	0.9999988079071045	201.40246272087097	219.6671753525734	0.9999769926071167	187.24956488609314	199.07838559150696	0.9999990463256836	180.186503008008	190.68190026283264	0.9999969005584717	207.60770559310913	234.79726541042328	0.9999803304672241	205.77309095859528	252.11948645859957	0.9998503923416138	199.79940128326416	264.0295205116272	0.9999998807907104	196.50013732910156	221.18221056461334	0.999995231628418	185.94667148590088	232.0666947364807	0.9999924898147583	180.3903946876526	243.63067197799683	0.9991838335990906	181.70045864582062	197.8306646347046	1.0	162.17454159259796	203.56739565730095	0.9993857145309448	161.4640917778015	198.1216220855713	0.9999927282333374	217.3696961402893	229.956320643425	0.9999988079071045	233.00421738624573	234.95754730701447	0.9998518228530884	247.85970544815063	238.6249294281006	0.9999970197677612	204.63664728403091
82	209.11622047424316	231.10778546333313	0.9999992847442627	198.82216811180115	215.5367512702942	0.9999594688415527	184.2417812347412	195.7896419018507	0.9999988079071045	177.9803421497345	188.20186898112297	0.9999964237213135	204.69102400541306	232.64934492111206	0.9999806880950928	203.40883845090866	248.84296321868896	0.9999610185623169	199.4462115764618	262.93132495880127	1.0	194.33830857276917	218.1285444498062	0.9999713897705078	183.27346348762512	229.2853183746338	0.9999955892562866	173.078098654747	236.2810389995575	0.9996861219406128	179.61719408631325	194.87884151935577	1.0	159.56955432891846	202.595507979393	0.991629421710968	159.78554940223694	197.39276885986328	0.9999973773956299	214.91622972488403	226.2426052093506	0.9999994039535522	228.3497760295868	230.1478853225708	0.999977707862854	243.57964646816254	232.9111931324005	0.9999966621398926	201.3963360786438
83	205.73791885375977	227.66700690984726	0.9999942779541016	197.08711874485016	212.44408106803894	0.999984860420227	183.26628470420837	193.55236554145813	0.9999674558639526	177.68977785110474	186.8364143371582	0.9999550580978394	202.0670384168625	228.9770329594612	0.9999034404754639	202.02783632278442	246.11456394195557	0.9999125003814697	198.1231243610382	263.64159893989563	1.0	192.76486492156982	214.02775168418884	0.9998874664306641	180.31286987662315	222.68632125854492	0.9999353885650635	168.50814771652222	228.8306240439415	0.9999417066574097	179.9174681827426	192.65180778503418	0.999998927116394	160.5049066543579	202.20748662948608	0.9961771965026855	160.5087375640869	196.83646208047867	0.9999610185623169	212.39698699116707	222.72845554351807	0.9999343156814575	227.0016183257103	225.72348380088806	0.9999728202819824	238.85063457489014	224.8890769481659	0.9999927282333374	199.81993198394775
84	204.37153434753418	226.08142912387848	0.9997827410697937	195.58462783694267	211.18468153476715	0.9999881982803345	183.44184398651123	193.07022428512573	0.9999809265136719	177.643132686615	183.97490811347961	0.9999756813049316	200.66744756698608	227.10651671886444	0.9979493021965027	201.6375653743744	245.6666555404663	0.9998923540115356	197.9344139099121	262.829806804657	1.0	191.03014278411865	213.29015827178955	0.9999699592590332	176.75114846229553	218.63040328025818	0.9999841451644897	164.1143293082714	221.32646930217743	0.9998792409896851	179.34086728096008	191.98891878128052	0.9999995231628418	160.66061449050903	201.96204137802124	0.9964410662651062	158.94187116622925	196.62778186798096	0.9998806715011597	210.16598546504974	220.77989369630814	0.9993847608566284	224.031156539917	223.05551505088806	0.9995874762535095	235.92612017691135	221.62167751789093	0.9999896287918091	198.10658812522888
85	202.316464304924	225.11104464530945	0.9998451471328735	194.81343388557434	210.35641384124756	0.9999784231185913	183.35027599334717	192.5009913444519	0.9999657869338989	177.9941668510437	183.44288063049316	0.9999463558197021	199.364675283432	225.86919903755188	0.9993433356285095	200.5901803970337	245.5930848121643	0.9991570711135864	197.75427663326263	263.6852512359619	1.0	190.28305292129517	212.72672754526138	0.9999496936798096	175.88837146759033	217.43663787841797	0.9999783039093018	164.77474969625473	219.6154786646366	0.9999867677688599	179.30070275068283	191.51376962661743	0.9999990463256836	161.35579419136047	200.85939526557922	0.9904131293296814	156.48033693432808	196.2446604669094	0.9993877410888672	207.28993439674377	219.8551826030016	0.9995707869529724	221.16791808605194	222.87890648841858	0.9999654293060303	232.0560393333435	217.89105558395386	0.9999189376831055	197.1931232213974
86	201.31386065483093	224.19010066986084	0.9999594688415527	194.29653811454773	209.35372352600098	0.9999904632568359	182.57542729377747	192.0303988456726	0.9999985694885254	176.90519428253174	182.81282567977905	0.9999971389770508	198.39618229866028	225.23136496543884	0.9998781681060791	199.2568919658661	245.63404381275177	0.9997835755348206	197.86642789840698	263.91322779655457	1.0	189.6951880455017	212.0634054914117	0.9999775886535645	175.51284646987915	217.16390180587769	0.9999873638153076	164.88158470392227	219.1696127653122	0.9999850988388062	178.52207827568054	190.9684865474701	0.9999998807907104	160.07396841049194	200.48319101333618	0.9938234090805054	158.6929907798767	196.2269301712513	0.9996170997619629	206.61894917488098	218.66862642765045	0.9999004602432251	220.41099736094475	220.4598994255066	0.9999748468399048	227.49668115377426	214.90969920158386	0.9999923706054688	196.36014857888222
87	201.07494807243347	223.41995429992676	0.9999915361404419	193.67529559135437	208.37945866584778	0.9999747276306152	181.3330843448639	190.76921439170837	0.9999974966049194	176.03651189804077	182.03031420707703	0.9999969005584717	198.36787581443787	224.52921533584595	0.9999681711196899	199.66895294189453	245.01809906959534	0.9999856948852539	198.18043756484985	263.7126512527466	1.0	188.77317410707474	211.32967537641525	0.9999352693557739	175.14059352874756	217.05686211585999	0.9999899864196777	164.4759586751461	218.99045598506927	0.9999394416809082	177.26728105545044	189.9782487154007	0.9999994039535522	160.06523323059082	200.71009302139282	0.9716677665710449	157.8007996082306	196.15886133909225	0.9991307854652405	206.1121687889099	218.08678126335144	0.9999831914901733	219.35264402627945	219.38914042711258	0.9999692440032959	226.2464098930359	212.9916878938675	0.9999912977218628	195.67055502533913
88	200.57814359664917	222.60540199279785	0.9999663829803467	192.94477820396423	207.74478197097778	0.9999597072601318	180.61710649728775	190.25338006019592	0.9999972581863403	174.73550057411194	181.7964050769806	0.999996542930603	198.03623938560486	223.2009904384613	0.9999501705169678	199.4969162940979	244.50895178318024	0.9999449253082275	198.18854975700378	263.8843719959259	1.0	188.13292372226715	210.83898758888245	0.9999665021896362	174.61135125160217	216.49223947525024	0.9999910593032837	163.7388587296009	218.78718864917755	0.999962568283081	176.46235632896423	189.44184350967407	0.9999984502792358	158.72287273406982	200.3874921798706	0.9545801877975464	155.33490002155304	195.6704002916813	0.994134247303009	205.55062985420227	217.3843638896942	0.999976634979248	219.532030493021	218.16059708595276	0.9999805688858032	226.2038767337799	211.45616298913956	0.9999963045120239	194.89083349704742
89	200.54242038726807	221.05483186244965	0.999792754650116	192.4213161468506	206.15384340286255	0.9994661211967468	180.03500020503998	188.84882026910782	0.9999966621398926	174.73206448554993	180.4040265083313	0.9999969005584717	196.93694245815277	221.48713505268097	0.9997754693031311	198.45246005058289	244.12078142166138	0.9970200657844543	197.2927918434143	263.7456765174866	1.0	187.55645740032196	209.10811519622803	0.9998226761817932	172.52794015407562	213.78096759319305	0.9999922513961792	163.62018412351608	217.070405960083	0.999971866607666	176.2349419593811	187.97032868303359	0.9999947547912598	159.3849868774414	196.76261872053146	0.8478908538818359	151.66834902763367	191.25503993034363	0.9406927824020386	204.71476989984512	216.58586287498474	0.9997920393943787	219.0722081065178	218.04482173919678	0.9999778270721436	226.4896421432495	211.3844547867775	0.9999970197677612	194.3654818534851
90	200.0913758277893	220.71526449918747	0.99991774559021	191.3027720451355	206.54246830940247	0.9995738863945007	179.35299968719482	188.37832671403885	0.9999985694885254	173.68170881271362	179.56988117098808	0.9999991655349731	196.49922972917557	221.31546807289124	0.9999493360519409	198.22894310951233	243.0930083990097	0.9986518025398254	197.2125220298767	263.6014051437378	1.0	187.4354423880577	208.8832619190216	0.9998492002487183	170.75298190116882	213.69778180122375	0.999995231628418	161.30126357078552	216.9946460723877	0.9996905326843262	175.90195274353027	186.98770797252655	0.9999958276748657	156.43177869915962	197.8595974445343	0.9600143432617188	147.08096987009048	197.63166964054108	0.9971377849578857	204.12809690833092	216.09593415260315	0.9998795986175537	219.32501018047333	217.67306423187256	0.9999774694442749	225.46761775016785	210.98236513137817	0.9999920129776001	194.2837986946106
91	200.12740802764893	221.11877727508545	0.9999780654907227	191.0858073234558	206.65060949325562	0.999721109867096	178.97862672805786	188.28619867563248	0.9999992847442627	172.6781451702118	179.50421020388603	0.9999995231628418	196.50028425455093	221.75062334537506	0.999987006187439	198.25361943244934	243.51544538140297	0.9998682737350464	197.01999461650848	263.23673462867737	1.0	187.19133162498474	208.96945714950562	0.9998641014099121	170.49037063121796	214.71422791481018	0.999992847442627	160.88517498970032	218.10961735248566	0.9996678829193115	174.8927640914917	186.90032768249512	0.9999985694885254	155.2521152496338	197.95279276371002	0.9780300855636597	141.16806936264038	201.1523265838623	0.9994367957115173	203.771032884717	216.37901616096497	0.9999669790267944	219.05478435754776	217.80435490608215	0.9999749660491943	224.40892505645752	210.9599975347519	0.9999804496765137	193.9802441596985
92	199.0917191505432	219.99128216784447	0.999967098236084	189.57320964336395	207.58797693252563	0.9998960494995117	178.13545358181	189.06529259681702	0.9999997615814209	170.82800805568695	179.7184763252735	0.9999997615814209	195.62887060642242	220.675971865654	0.9999545812606812	197.19683718681335	241.7002809047699	0.9999228715896606	197.3967056274414	261.81905472278595	1.0	186.59081602096558	208.852867603302	0.9999532699584961	171.01981979608536	215.2698199748993	0.9999953508377075	163.1003270149231	217.9249565601349	0.9999703168869019	173.66802394390106	187.34030997753143	0.9999998807907104	153.2937023639679	196.88840687274933	0.9980303645133972	137.85307002067566	198.06964254379272	0.9999620914459229	202.89705109596252	215.7415370941162	0.9996687173843384	217.35292196273804	217.26132822036743	0.999980092048645	224.74688363075256	211.205344080925	0.9999850988388062	193.1898226737976
93	197.33070170879364	218.50200426578522	0.9999942779541016	187.55690982937813	205.24400508403778	0.9996873140335083	176.41001272201538	187.53581619262695	0.9999958276748657	168.5552318096161	178.37819921970367	0.9999963045120239	193.91601252555847	219.19647425413132	0.9999723434448242	196.13080196082592	239.7269549369812	0.999967098236084	196.84659051895142	260.33986166119576	1.0	182.88538336753845	207.06340789794922	0.9997952580451965	169.96307969093323	214.06512117385864	0.9999973773956299	162.91597139835358	217.60760068893433	0.999976396560669	171.74959307909012	184.7096495628357	0.9999998807907104	150.7276406288147	191.02477765083313	0.9994174242019653	132.2114626020193	191.98410606384277	0.999995231628418	201.94057416915894	214.96601104736328	0.9999731779098511	215.04118609428406	217.2712206840515	0.99997878074646	224.07767748832703	212.41679832339287	0.9999933242797852	191.8019723892212
94	195.45534563064575	217.0362937450409	0.9999966621398926	185.7342848777771	203.29374009370804	0.9998175501823425	173.93754279613495	183.9714870452881	0.9999997615814209	166.02039289474487	175.27280569076538	0.9999967813491821	191.75078678131104	217.65032529830933	0.999893069267273	193.00879955291748	238.28322410583496	0.9998728036880493	193.0912787914276	258.0875313282013	1.0	181.04623973369598	205.4578913450241	0.9999874830245972	168.25420999526978	215.05889296531677	0.9999980926513672	162.6282056570053	217.89458298683167	0.999980092048645	169.2276632785797	182.44185829162598	0.9999998807907104	145.59106016159058	184.28339624404907	0.9999140501022339	126.83879613876343	183.91191482543945	0.9999951124191284	200.76252508163452	213.25680208206177	0.9999940395355225	213.5418003797531	216.26127815246582	0.9999936819076538	224.77746319770813	212.2909867465496	0.9999963045120239	190.7821764945984
95	194.06629073619843	216.57885193824768	0.9999995231628418	183.61034226417542	203.08935964107513	0.9999361038208008	171.58723735809326	181.46540904045105	0.9999994039535522	164.14450788497925	173.1944887638092	0.9999974966049194	190.54388904571533	217.2998402118683	0.999944806098938	191.38953113555908	236.05494351312518	0.9994540810585022	189.83636128902435	255.6455364227295	0.9999997615814209	179.73402139544487	204.48086035251617	0.9999964237213135	168.09911727905273	215.59839797019958	0.9999973773956299	163.04226142168045	217.94353795051575	0.999996542930603	165.95506501197815	180.3706720471382	0.9999997615814209	143.98098134994507	180.5214126110077	0.9998323917388916	122.59984815120697	177.1395139694214	0.9999992847442627	199.3598940372467	212.58271127939224	0.9999997615814209	213.39533627033234	215.78689575195312	0.9999946355819702	223.38737154006958	212.72670352458954	0.9999983310699463	188.01102939248085
96	191.75966691970825	214.81538677215576	0.9999954700469971	181.70359003543854	199.39812517166138	0.9999712705612183	168.47811770439148	178.032696723938	0.9999970197677612	161.92000126838684	169.14081144332886	0.9999953508377075	187.42272531986237	215.76583218574524	0.9998770952224731	186.29243457317352	232.5557577610016	0.9988478422164917	183.7795443534851	251.1270506978035	0.9999997615814209	177.81309390068054	200.07638883590698	0.9999548196792603	166.86938500404358	213.59948468208313	0.9999994039535522	161.40199184417725	218.48218441009521	0.9999858140945435	163.41854548454285	176.9478166103363	0.9999998807907104	141.16233277320862	175.3903727531433	0.9996181726455688	125.21941339969635	168.8308126926422	0.9999707937240601	197.1048595905304	210.03855121135712	0.999997615814209	211.03851521015167	213.86916863918304	0.9999784231185913	222.6999487876892	212.12935376167297	0.9999963045120239	184.29176712036133
97	189.185480594635	212.8272562623024	0.9999932050704956	180.03915881365538	197.27200615406036	0.9999958276748657	167.63289976119995	176.23143362998962	0.9999786615371704	161.10598611831665	167.7325394153595	0.9999927282333374	185.72510433197021	213.52430772781372	0.9999603033065796	182.16023325920105	229.24850606918335	0.9997074007987976	175.57392120361328	246.46033334732056	0.9999990463256836	176.55096864700317	198.52840399742126	0.9999686479568481	166.50725054740906	211.84063297510147	0.9999998807907104	161.35614585876465	219.93780107051134	0.9999885559082031	162.59000551700592	174.83128595352173	0.9999994039535522	142.70027232170105	171.10354322195053	0.9999381303787231	125.9329663515091	164.04310309514403	0.9999996423721313	195.15512681007385	207.93280267715454	0.9999855756759644	209.3130521774292	212.1371546536684	0.9999697208404541	223.56538105010986	212.3980748951435	0.9999979734420776	182.89774107933044
98	187.12950885295868	208.30627012252808	0.9999715089797974	178.09111964702606	192.82688879966736	0.9999945163726807	166.3552646636963	172.19710145890713	0.9999717473983765	160.43077659606934	163.43659538030624	0.9999582767486572	184.04407501220703	209.10835123062134	0.999942421913147	179.54060500860214	224.55032539367676	0.999954342842102	170.4193810224533	236.99728393554688	0.9999833106994629	174.84225273132324	194.56681430339813	0.9999924898147583	165.7811006307602	206.97969102859497	0.9999998807907104	160.92168760299683	219.35949802398682	0.9999068975448608	161.61401987075806	171.26186794042587	0.9999949932098389	142.29407787322998	167.85576462745667	0.9999685287475586	124.14619269967079	160.91858768463135	0.9999992847442627	191.91303205490112	204.42840161919594	0.9993470311164856	209.80116748809814	208.5068941116333	0.9991638660430908	223.65845918655396	211.41268199682236	0.9999973773956299	181.05184662342072
99	186.42324030399323	205.71271562576294	0.999907374382019	176.47845435142517	190.04941034317017	0.9999829530715942	164.64260601997375	170.2701610326767	0.999993085861206	158.00340676307678	161.30991339683533	0.9999841451644897	182.4890739917755	206.66593837738037	0.9999682903289795	178.63287150859833	219.44245237112045	0.9997039437294006	167.0725543498993	230.33526229858398	0.9999847412109375	173.79523992538452	192.2325782775879	0.9999898672103882	166.07084131240845	204.3958387374878	0.9999997615814209	161.51156616210938	219.48996877670288	0.9998657703399658	159.83264303207397	169.43757891654968	0.9999920129776001	140.74335092306137	166.34462523460388	0.9999446868896484	124.24786919355392	159.80347633361816	0.999998927116394	190.62441754341125	201.5520977973938	0.9995864033699036	207.6040279865265	206.5171971321106	0.9977962970733643	223.85160970687866	211.28985607624054	0.9999983310699463	179.66012534499168
100	185.31497287750244	203.44194608926773	0.9999250173568726	175.27174472808838	188.47331821918488	0.9999796152114868	161.73941135406494	168.6370325088501	0.9999837875366211	154.37092351913452	159.56609678268433	0.9999774694442749	181.45790719985962	204.59625113010406	0.999995231628418	177.08325672149658	217.2920355796814	0.9998996257781982	165.29993867874146	224.87899327278137	0.9999969005584717	172.24982656538486	190.94215035438538	0.9999710321426392	164.71603220701218	203.76676152646542	0.9999997615814209	160.37586641311646	217.5336410999298	0.9999544620513916	157.1086493730545	166.50694847106934	0.9999997615814209	135.09604239463806	166.09412479400635	0.9999632835388184	123.80748246610165	159.97125005722046	0.9999971389770508	190.84892964363098	200.20512866973877	0.9984329342842102	208.03677034378052	204.81382817029953	0.9932352900505066	223.75981330871582	211.11402678489685	0.9999985694885254	178.08731889724731
101	185.0819525718689	202.90657031536102	0.9999767541885376	174.65648746490479	188.11691500246525	0.9999891519546509	160.6202187538147	168.20422554016113	0.99998939037323	153.3547670841217	159.7292537689209	0.9999710321426392	181.17020630836487	203.9698576387018	0.9999983310699463	176.8601529598236	216.11051964759827	0.9999371767044067	166.03313827514648	222.90375804901123	0.9999681711196899	171.40946912765503	190.61955881118774	0.9999891519546509	164.88120067119598	203.3954172730446	0.9999998807907104	161.7233486175537	214.6282615661621	0.9999902248382568	156.2636984884739	166.43485808372498	0.9999998807907104	133.18160474300385	166.3721058368683	0.9999756813049316	123.9850293258205	160.75427269935608	0.9999972581863403	190.743066072464	199.43737983703613	0.999750554561615	205.92937695980072	203.4368638396263	0.9995322227478027	223.1701078414917	210.7393695116043	0.9999979734420776	177.46191143989563
102	184.56896924972534	202.9824779033661	0.9999853372573853	175.30081510543823	188.05872235819697	0.999983549118042	161.09989213943481	168.19700050354004	0.9999884366989136	153.7398717403412	159.5474934577942	0.9999756813049316	180.6676122546196	203.93102219700813	0.9999980926513672	176.5669651031494	216.00456929206848	0.9998549222946167	165.03395676612854	222.4389717578888	0.9999738931655884	171.0003668665886	190.13929915428162	0.9999779462814331	164.29664292931557	203.0874291062355	0.9999997615814209	161.1975417137146	213.87536144256592	0.999995231628418	156.72848838567734	166.3862874507904	0.9999998807907104	133.65288650989532	165.8266487121582	0.999993085861206	124.2559329867363	159.95763301849365	0.9999983310699463	190.21308159828186	199.2367217540741	0.9997063279151917	204.6361363530159	203.7192481458187	0.9997900128364563	223.70683670043945	209.60378766059875	0.9999966621398926	177.25875687599182
103	184.38491916656494	202.70157933235168	0.9999912977218628	174.87046217918396	187.85211361944675	0.9999904632568359	160.7839207649231	167.7175476551056	0.9999946355819702	153.25548362731934	158.44053483009338	0.999976396560669	180.40134620666504	203.57405871152878	0.9999988079071045	175.92042446136475	217.06654047966003	0.9999358654022217	165.70885288715363	222.17846417427063	0.999988317489624	170.6510227918625	189.8376032114029	0.9999819993972778	163.8958230242133	202.8345115184784	0.9999998807907104	161.20983934402466	213.6645313501358	0.999992847442627	156.3191033601761	165.97223722934723	0.9999998807907104	133.63620698451996	165.8878529071808	0.9999920129776001	124.27323958277702	160.29657673835754	0.9999982118606567	188.91744327545166	198.23301887512207	0.9998558759689331	204.90751045942307	203.72754222154617	0.9999246597290039	223.8587667942047	209.46156096458435	0.9999980926513672	176.88511610031128
104	184.18116807937622	202.08799993991852	0.9999916553497314	174.79534816741943	187.50596249103546	0.9999865293502808	160.55624341964722	167.8407974243164	0.9999885559082031	153.2311840057373	158.94370317459106	0.9999674558639526	180.216860845685	203.0239627957344	0.9999985694885254	176.50946235656738	216.35605001449585	0.999901294708252	166.05632185935974	222.45102667808533	0.9999884366989136	170.70160269737244	189.74126398563385	0.9999806880950928	163.98959839250892	202.88397252559662	0.9999997615814209	161.3432421684265	213.72979629039764	0.9999914169311523	156.15064637362957	166.17188835144043	0.9999998807907104	134.48384881019592	166.59762287139893	0.9999918937683105	123.97685374692082	160.7181088924408	0.9999990463256836	188.69219970703125	197.71184623241425	0.9998406171798706	205.64271807670593	203.29979348182678	0.9993857145309448	223.36894845962524	210.73170733451843	0.9999979734420776	177.08327841758728
105	183.81766080856323	201.86726117134094	0.9999924898147583	174.50925278663635	187.72605672478676	0.9999915361404419	159.219961643219	167.91938257217407	0.9999978542327881	151.7677869796753	158.79622149467468	0.9999927282333374	179.8584902137518	202.80272030830383	0.9999983310699463	175.35383248329163	216.45028424263	0.9999467134475708	165.2255871295929	221.9507895708084	0.9999939203262329	170.3989735841751	189.87497413158417	0.9999860525131226	163.59690728783607	202.94534981250763	0.9999995231628418	160.95860958099365	213.7935664653778	0.9999915361404419	154.69526278972626	166.2481119632721	0.9999998807907104	131.89717760682106	167.25292587280273	0.999991774559021	122.95424568653107	161.67002630233765	0.9999986886978149	188.43721866607666	197.58954524993896	0.999915599822998	205.56063163280487	202.87175118923187	0.9982366561889648	223.89950227737427	208.47235321998596	0.9999966621398926	176.64009165763855
106	183.67696166038513	201.2973096370697	0.9999942779541016	173.68244409561157	186.98436892032623	0.9999891519546509	158.47763347625732	168.47003030776978	0.9999948740005493	152.32615280151367	159.84915828704834	0.999996542930603	179.67488116025925	202.27517926692963	0.9999985694885254	176.777765750885	215.6868085861206	0.9999603033065796	166.4946415424347	222.15551614761353	0.9999938011169434	168.2976803779602	189.2863095998764	0.9999854564666748	163.6300309896469	202.59904766082764	0.9999995231628418	161.32763242721558	213.57008922100067	0.9999858140945435	153.8631796836853	166.9622883796692	0.9999996423721313	132.17419788241386	167.90698742866516	0.9999884366989136	122.90929365158081	162.1724396944046	0.9999995231628418	188.32623863220215	196.77072060108185	0.9999817609786987	204.78209906816483	202.3402063846588	0.9994841814041138	223.4190595149994	208.16300201416016	0.9999974966049194	175.53113651275635
107	183.46620416641235	200.92803382873535	0.999997615814209	173.05775606632233	186.633309841156	0.9999946355819702	158.08228707313538	168.377206325531	0.9999924898147583	151.62626314163208	160.52140641212463	0.9999954700469971	179.4616070985794	201.9644055366516	0.9999991655349731	176.42061924934387	215.91108798980713	0.9999279975891113	165.58232176303864	221.66512966156006	0.9999899864196777	167.9039282798767	189.1570680141449	0.9999948740005493	163.19105350971222	202.5828310251236	0.9999992847442627	160.54410028457642	213.36407434940338	0.9999958276748657	153.26795721054077	167.10401725769043	0.9999990463256836	133.49222445487976	168.42232608795166	0.9999450445175171	124.57730519771576	162.53431379795074	0.9999996423721313	188.14720726013184	196.35756635665894	0.9999940395355225	204.09712040424347	201.4731740951538	0.9997937083244324	223.5980248451233	209.95003008842468	0.9999978542327881	175.3171124458313
108	182.73253631591797	200.12848830223083	0.9999980926513672	171.4353553056717	186.4646487236023	0.9999942779541016	156.34801307320595	167.46628522872925	0.9999865293502808	149.471666097641	160.48671555519104	0.9999895095825195	178.89095520973206	201.20606565475464	0.9999990463256836	175.95372581481934	215.58790683746338	0.9999455213546753	164.02973616495728	220.83502626419067	0.9999716281890869	166.38477873802185	188.7108780145645	0.9999973773956299	161.69127893447876	202.41901171207428	0.9999988079071045	157.16115808486938	214.68601417541504	0.999996542930603	150.28663039207458	166.34944248199463	0.9999984502792358	130.67317306995392	170.10424101352692	0.9996919631958008	123.3814264535904	163.34257805347443	0.9999994039535522	188.00751113891602	195.69168040156364	0.999997615814209	203.65028604865074	200.92198085784912	0.9998146891593933	221.60347521305084	206.97833919525146	0.999992847442627	174.33012652397156
109	181.60417318344116	199.89064359664917	0.9999994039535522	170.2761869430542	185.33981800079346	0.9999970197677612	153.71369051933289	166.50222325325012	0.9999960660934448	146.4821753501892	159.79883241653442	0.9999920129776001	177.96622037887573	201.69827604293823	0.9999988079071045	175.70333194732666	215.52301573753357	0.999962329864502	163.81706789135933	220.88056659698486	0.9999090433120728	165.10843241214752	187.62843823432922	0.9999992847442627	160.60419845581055	202.61476111412048	0.999992847442627	155.243685901165	214.12027835845947	0.9999986886978149	147.67755326628685	165.80696523189545	1.0	128.79404497146606	171.27335858345032	0.9997214674949646	123.1318324804306	164.2525036931038	0.9999994039535522	187.60286474227905	194.30056238174438	0.9999986886978149	202.1686726808548	200.43441820144653	0.9999446868896484	221.72569525241852	208.0597243309021	0.9999837875366211	173.04907250404358
110	179.98486842866987	198.15247011184692	0.9999997615814209	167.90574598312378	183.4587116241455	0.9999990463256836	150.65230655670166	165.2970325946808	1.0	144.85648202896118	157.8995816707611	0.9999980926513672	176.11446833610535	199.64113473892212	0.9999983310699463	174.19205570220947	213.89155757427216	0.9999833106994629	164.09188622236252	220.61615133285522	0.9999529123306274	163.65184915065765	186.23702776432037	0.9999997615814209	156.57095390558243	199.95603036880493	0.9999972581863403	151.38763546943665	210.44296073913574	1.0	145.42464113235474	164.6333459019661	1.0	125.6254585981369	171.47246259450912	0.9995002746582031	123.8548629283905	165.23990535736084	0.9999996423721313	186.61262321472168	192.49973678588867	0.9999986886978149	200.65565705299377	198.15447664260864	0.9999938011169434	218.4678316116333	204.6638604402542	0.9999948740005493	170.19287776947021
111	177.32154154777527	195.33844047784805	0.9999998807907104	165.37420618534088	180.9493910074234	1.0	148.0678567290306	163.33054727315903	1.0	141.65238511562347	156.3740308880806	0.9999990463256836	173.9391279220581	196.29841151833534	0.9999911785125732	173.5026912689209	211.4135764837265	0.9999886751174927	163.51322808861732	221.5384601354599	0.9999953508377075	161.80604577064514	183.80822253227234	0.9999998807907104	152.5549726486206	196.16490325331688	0.9999945163726807	144.77544689178467	206.36150217056274	0.9999880790710449	143.39268946647644	162.37640011310577	1.0	124.80575656890869	171.21509754657745	0.9990161657333374	122.73349225521088	164.74139773845673	0.9999994039535522	184.14882135391235	189.8144793510437	0.9999924898147583	198.66916370391846	193.72359251976013	0.9999949932098389	215.44566941261292	198.37160873413086	0.9999969005584717	168.42481660842896
112	174.70333623886108	191.24818420410156	0.9999984502792358	162.30538249015808	177.21464371681213	1.0	145.33122277259827	159.35606622695923	0.9999997615814209	137.77652645111084	151.73946714401245	0.9999996423721313	171.14170461893082	192.7726230621338	0.9999817609786987	171.9922789945267	208.58182334899902	0.9999958276748657	164.66914021968842	219.99231283320114	1.0	159.11607909202576	179.29307627677917	0.9999991655349731	148.16743159294128	191.04346990585327	0.999994158744812	137.08985328674316	198.9540433883667	0.9999697208404541	140.29122599959373	158.8547248840332	1.0	121.43390202522278	169.3842499256134	0.9983221888542175	121.78489518165588	164.42134642601013	0.999997615814209	180.67513006925583	186.2553414106369	0.9999960660934448	196.21833662688732	190.5488269329071	0.9999467134475708	214.05176830291748	193.26640820503235	0.9999998807907104	165.12550354003906
113	173.03279542922974	187.90725967288017	0.999976396560669	159.89925146102905	173.16455113887787	0.9999948740005493	142.69928336143494	156.40495312213898	0.9999997615814209	135.47740840911865	148.941370844841	1.0	168.92923784255981	189.71721613407135	0.9999858140945435	170.19502472877502	206.36500930786133	0.9999898672103882	164.37776890397072	219.35427910089493	1.0	156.40766137838364	176.57658863067627	0.9999933242797852	142.71856260299683	185.46006560325623	0.9999977350234985	131.82278046011925	192.7220983505249	0.9999936819076538	137.35683226585388	155.3934624195099	1.0	119.97199583053589	167.69344472885132	0.9987488985061646	120.62334299087524	163.73394438624382	0.9999891519546509	178.7617391347885	182.80512261390686	0.9999779462814331	194.50030541419983	186.64373815059662	0.9999805688858032	209.4358217716217	189.56362795829773	0.9999998807907104	162.98653423786163
114	169.82707452774048	185.2555284500122	0.9999939203262329	157.81609773635864	170.62400102615356	0.9999959468841553	141.64425694942474	154.6072565317154	1.0	133.96078741550446	146.66957414150238	1.0	166.25858902931213	186.20902526378632	0.9999983310699463	167.1312484741211	204.74616771936417	0.999996542930603	163.07120430469513	219.7795043438673	1.0	154.9581845998764	173.27565681934357	0.9999959468841553	139.47581124305725	181.52119731903076	0.9999980926513672	130.40148174762726	182.4678258895874	0.999955415725708	137.11070156097412	153.41880559921265	1.0	118.14820909500122	166.63371348381042	0.9995124340057373	119.31030225753784	162.10222041606903	0.9999738931655884	174.99132466316223	180.45329794287682	0.9999948740005493	191.07259511947632	181.7820452451706	0.999922513961792	205.58399140834808	180.82280278205872	0.9999992847442627	161.64832043647766
115	167.5505871772766	183.10508704185486	0.9999886751174927	157.31286942958832	169.65053510665894	0.9999920129776001	142.011953830719	152.25448274612427	0.9999998807907104	134.41247963905334	144.83459043502808	1.0	164.67396587133408	185.32355976104736	0.999997615814209	165.69811129570007	203.64758974313736	0.9999953508377075	162.92184245586395	218.6981589794159	1.0	153.98141431808472	171.72123643755913	0.9999945163726807	138.16210746765137	179.49543339014053	0.999997615814209	127.28685879707336	179.7029573917389	0.9999947547912598	137.02685546875	151.35099625587463	1.0	118.19820785522461	164.5818801522255	0.9993240833282471	117.13046312332153	158.60082292556763	0.9997623562812805	172.93486732244492	178.3010231256485	0.9999841451644897	188.74351328611374	178.93099296092987	0.9999959468841553	200.50750160217285	175.19756317138672	0.9999955892562866	160.66135144233704
116	167.2405173778534	182.45024728775024	0.9999994039535522	156.46471136808395	168.2852611541748	0.9999897480010986	141.40010118484497	150.52961826324463	1.0	134.03251457214355	143.4986696243286	0.9999998807907104	162.78717935085297	183.8622612953186	0.9999997615814209	164.562641620636	203.06044960021973	0.9999970197677612	162.49696505069733	218.94340753555298	1.0	151.14837002754211	170.9370982646942	0.9999958276748657	138.0350842475891	178.10494697093964	0.9999980926513672	127.6736228466034	179.60841339826584	0.9999978542327881	136.31818771362305	149.69651091098785	1.0	118.51920175552368	163.0784375667572	0.999599039554596	118.35311007499695	158.1818811893463	0.9997952580451965	172.2007541656494	177.21002531051636	0.9999958276748657	187.2580610513687	176.6075882911682	0.9999958276748657	196.58960163593292	170.95794034004211	0.9999979734420776	160.0653109550476
117	166.58071064949036	181.77216351032257	0.9999996423721313	156.577869951725	167.53521347045898	0.9999812841415405	141.0997452735901	149.19970571994781	1.0	132.88272631168365	142.36899375915527	0.9999995231628418	162.09614253044128	183.0914590358734	0.9999997615814209	164.1147179454565	201.54828548431396	0.9999974966049194	162.58602583408356	218.59216058254242	1.0	150.83040070533752	170.0322868824005	0.9999920129776001	137.73494839668274	176.83470273017883	0.9999983310699463	127.63988208770752	179.5982359945774	0.9999960660934448	136.05727767944336	148.43999195098877	1.0	118.69211912155151	163.7956033051014	0.9996544122695923	118.85166716575623	162.36868488788605	0.9996138215065002	171.72086906433105	176.65128755569458	0.9999959468841553	185.4213137626648	175.85031938552856	0.9999967813491821	192.10392832756042	169.67675304412842	0.999995231628418	159.8320369720459
118	165.58429646492004	179.76632583141327	0.9999997615814209	155.46170580387115	165.470028758049	0.9999961853027344	140.65894478559494	147.1419459581375	0.9999994039535522	133.54597055912018	140.90725404024124	0.9999985694885254	161.16684126853943	181.34122264385223	0.9999996423721313	163.8286697268486	200.68219184875488	0.9999903440475464	162.38354790210724	218.29827678203583	1.0	150.9348006248474	168.00765466690063	0.9999947547912598	137.36787509918213	176.1034710407257	0.999997615814209	126.79676604270935	179.18173784017563	0.999997615814209	135.2614860534668	146.71569871902466	0.9999998807907104	119.11559772491455	162.02979981899261	0.997826874256134	119.61263513565063	157.35263228416443	0.9964104294776917	170.7300934791565	174.70635175704956	0.9999943971633911	183.59457302093506	174.08388948440552	0.9999966621398926	190.802743434906	167.7502076625824	0.9999837875366211	158.37073278427124
119	165.24982106685638	178.7318046092987	0.9999998807907104	155.2679342031479	164.31809759140015	0.9999969005584717	140.21673946082592	145.61670899391174	0.9999998807907104	132.71885913610458	139.1618990302086	0.9999997615814209	160.75848865509033	180.179835408926	0.9999997615814209	162.9953337907791	200.26045513153076	0.9999942779541016	162.36233723163605	218.54267501831055	1.0	150.46439361572266	166.9451777935028	0.9999970197677612	136.90727949142456	174.6910800933838	0.9999973773956299	125.22697794437408	179.1945316195488	0.9999986886978149	134.7301049232483	145.23824405670166	0.9999998807907104	119.77653074264526	159.6278305053711	0.9962747097015381	117.00458085536957	158.08250212669373	0.9936603903770447	170.22072839736938	172.89424335956573	0.9999946355819702	183.20240449905396	173.10764133930206	0.9999972581863403	190.4956452846527	166.4565029144287	0.9999948740005493	158.09502601623535
120	165.34688019752502	178.79398679733276	1.0	155.50038945674896	164.37957298755646	0.999998927116394	140.53952354192734	145.77974462509155	0.9999997615814209	132.68014043569565	138.71867322921753	0.9999997615814209	160.63747096061707	180.0169477108866	0.9999998807907104	163.3183735013008	199.96111631393433	0.9999988079071045	162.05817651748657	218.0360074043274	1.0	150.6865258216858	166.77597761154175	0.9999985694885254	136.6189570426941	174.58896493911743	0.999997615814209	123.7042840719223	180.12658594548702	0.9999949932098389	134.87852001190186	145.49670577049255	0.9999998807907104	118.72380447387695	159.2503867149353	0.9974759221076965	109.79673087596893	163.1850922703743	0.9999103546142578	170.13016843795776	172.8794503211975	0.9999983310699463	183.84706830978394	172.56338328123093	0.9999960660934448	189.94857823848724	166.5759289264679	0.9999921321868896	158.28344249725342
121	164.31536614894867	178.27524077892303	0.9999998807907104	154.71309304237366	164.06076019257307	0.9999983310699463	139.69104421138763	145.72853636741638	0.9999997615814209	132.34019735455513	138.99903786182404	0.9999998807907104	159.82441902160645	179.5436752140522	0.9999986886978149	163.26697087287903	199.6987338066101	0.9999988079071045	162.08072865009308	218.13984215259552	1.0	149.7713840007782	166.2500400543213	0.9999990463256836	136.12587308883667	175.01628732681274	0.9999978542327881	123.13768368959427	180.9238550066948	0.99998939037323	134.32197499275208	145.61516499519348	0.9999998807907104	115.74338617920876	158.24993252754211	0.9995318651199341	105.73491430282593	162.82348716259003	0.999977707862854	169.30518293380737	172.09874495118856	0.9999974966049194	183.00207018852234	171.90752629190683	0.9999979734420776	189.97434031963348	165.6078678369522	0.9999929666519165	157.42587530612946
122	162.65322852134705	177.6760196685791	1.0	153.0584065914154	163.71696355938911	0.9999983310699463	137.90007209777832	145.20558333396912	0.9999996423721313	130.25614273548126	138.48004400730133	0.9999994039535522	158.0706114768982	178.65476071834564	0.9999982118606567	162.66313683986664	199.93894147872925	0.9999878406524658	161.9505319595337	218.08225882053375	1.0	147.6928427517414	165.88820004463196	0.9999997615814209	134.86158752441406	174.6595435142517	0.9999994039535522	123.09956049919128	180.1654623001814	0.999985933303833	132.37695875763893	145.1753261089325	1.0	112.2409930229187	156.19570960104465	0.9999316930770874	99.95219498872757	161.39558720588684	0.9999990463256836	167.71983456611633	171.88673082739115	0.9999996423721313	181.86789917945862	171.68489027023315	0.9999990463256836	189.18214309215546	166.3299105167389	0.9999990463256836	155.84613759815693
123	161.1801471710205	177.9678819179535	0.9999998807907104	150.71206307411194	164.14664939045906	0.9999998807907104	135.28729367256165	145.73359417915344	1.0	127.92974519729614	138.63150084018707	0.9999994039535522	157.72584795951843	178.8422110080719	0.9999849796295166	161.6672613620758	198.5393786430359	0.9999992847442627	161.902348279953	217.1841413974762	1.0	146.67065453529358	165.93396031856537	0.9999998807907104	134.40824270248413	175.89384984970093	0.9999992847442627	123.84233509004116	180.40777119994164	0.9999971389770508	130.94795906543732	145.43618535995483	1.0	108.7750540971756	153.5239658355713	0.999954342842102	93.2137758731842	158.49095630645752	0.9999969005584717	166.6207356452942	172.15820822119713	0.9999994039535522	180.10469095408916	172.37330508232117	0.9999992847442627	187.9405739866197	167.18667888641357	0.9999985694885254	154.55188155174255
124	159.27848625183105	177.77583765983582	0.9999998807907104	149.0942360162735	163.94650969654322	1.0	133.13655769824982	145.4992561340332	0.9999998807907104	126.77412033081055	138.43243765830994	0.9999990463256836	156.01405058428645	178.88349187374115	0.9999927282333374	159.76703357696533	198.54167819023132	0.9999854564666748	161.30406308174133	217.81605291366577	1.0	145.0042600631714	165.97376561164856	0.9999998807907104	133.1724579334259	176.43040657043457	0.9999997615814209	124.43654930591583	179.8712773323059	0.9999984502792358	128.4822015762329	144.5940444469452	1.0	105.6798083782196	151.41988372802734	0.999934196472168	87.42693328857422	150.45748805999756	0.9999982118606567	165.10282588005066	172.02334841899574	0.9999990463256836	178.0683581829071	172.42775270342827	0.9999991655349731	188.29579761624336	167.12306475639343	0.999998927116394	152.04573440551758
125	157.9038691520691	176.51082682609558	0.9999977350234985	147.28953331708908	163.2375671863556	1.0	130.41420137882233	144.98922634124756	0.9999998807907104	123.86637525260448	136.93518781661987	0.9999990463256836	154.65092384815216	178.21723592281342	0.9999485015869141	158.50038146972656	197.98406445980072	0.9995637536048889	159.9382839202881	216.05205488204956	1.0	142.7832317352295	165.78250741958618	0.9999998807907104	131.7866485863924	176.68641805648804	0.9999998807907104	124.73002064228058	180.0735925808549	0.9999994039535522	125.86097228527069	143.40690517425537	0.9999998807907104	102.05553770065308	147.49701976776123	0.9999380111694336	82.70221388339996	144.87992238998413	0.9999996423721313	163.78378504514694	171.04138511419296	0.9999927282333374	176.72021436691284	172.06003191322088	0.9999984502792358	188.49816194176674	167.47646594047546	0.9999984502792358	149.32425999641418
126	156.56922149658203	175.75813388824463	0.9999979734420776	145.8546586036682	161.7512743473053	1.0	129.8927719593048	144.23024368286133	0.9999995231628418	122.05180728435516	134.80779266357422	0.9999995231628418	153.86059951782227	176.5537028312683	0.9999822378158569	157.6767749786377	196.94580674171448	0.9998795986175537	159.21052718162537	216.53317594528198	0.9999998807907104	141.7103453874588	164.408548027277	1.0	130.46281588077545	175.42334747314453	0.9999997615814209	123.55845379829407	179.53495553135872	0.9999996423721313	124.91881936788559	142.26826691627502	0.9999998807907104	100.69968074560165	141.80793583393097	0.999886155128479	81.45351386070251	138.90962517261505	0.99998939037323	162.41282033920288	170.06895899772644	0.9999932050704956	175.7513027191162	171.1606343984604	0.9999876022338867	188.52640932798386	166.72824907302856	0.9999994039535522	148.1137024536729
127	155.84174738824368	173.9670991897583	0.9999901056289673	144.0996446609497	160.29173922538757	1.0	128.86246538162231	142.67218375205994	0.9999997615814209	120.51891613006592	133.09203433990479	0.9999998807907104	152.07810831069946	175.0432915687561	0.9999920129776001	156.49099218845367	194.89899253845215	0.9999667406082153	156.88612401485443	215.6429169178009	1.0	140.58133059740067	163.18642365932465	1.0	129.20289587974548	174.23159384727478	0.9999996423721313	124.07740574330091	178.96580493450165	0.9999997615814209	124.03558104857802	140.68813687562943	1.0	103.30093955993652	138.403400182724	0.9999887943267822	84.61156612634659	133.15223240852356	0.9999998807907104	159.98089933395386	168.94959259033203	0.999967098236084	175.20495200157166	169.75609374046326	0.9999850988388062	188.58818036317825	166.06962847709656	0.9999995231628418	146.80563116073608
128	153.90868043899536	172.09265756607056	0.9999911785125732	142.2730803489685	158.22622966766357	0.9999954700469971	127.94759178161621	140.55479341745377	0.9999995231628418	121.24799489974976	130.70260953903198	0.9999995231628418	150.022878408432	173.1428620815277	0.9999985694885254	154.15458488464355	193.3663809299469	0.9999542236328125	154.23230385780334	213.01434540748596	1.0	139.21101832389832	161.66034960746765	0.9999979734420776	128.11474752426147	173.72542941570282	0.9999986886978149	123.40337765216827	179.05172276496887	0.9999998807907104	122.51210820674896	138.69424164295197	1.0	101.2023549079895	136.06143426895142	0.9999980926513672	86.04025149345398	128.5608787536621	1.0	158.77376580238342	166.8750524520874	0.9999898672103882	173.6240645647049	168.5178256034851	0.9999910593032837	188.72236186265945	165.8776615858078	0.9999998807907104	145.1345603466034
129	151.89165902137756	168.9973816871643	0.999996542930603	140.38858076930046	155.93131367862225	0.9999961853027344	126.69251441955566	137.77579951286316	0.9999991655349731	119.20933890342712	128.6289005279541	0.9999996423721313	147.71765699982643	170.2653487920761	0.9999992847442627	150.3416519165039	190.1451907157898	0.9999760389328003	151.38595604896545	206.80783367156982	1.0	135.4225401878357	158.62846088409424	0.9999983310699463	126.9362781047821	170.8573433160782	0.9999995231628418	123.53528916835785	177.92296481132507	0.9999998807907104	120.83965516090393	135.83667731285095	0.9999998807907104	98.1865348815918	135.1597867012024	0.9999988079071045	85.6314355134964	128.4546446800232	1.0	157.219087600708	164.37106761336327	0.9999966621398926	173.03066504001617	167.99048829078674	0.9999967813491821	188.94170808792114	165.18817961215973	0.9999997615814209	143.69121980667114
130	149.72325730323792	167.50250959396362	0.9999992847442627	137.91881656646729	152.75867772102356	0.9999938011169434	122.2721655368805	133.18290674686432	0.9999966621398926	114.86270582675934	125.47274005413055	0.9999967813491821	145.6793611049652	169.62496137619019	0.9999982118606567	146.21453952789307	185.78334593772888	0.999992847442627	144.14253878593445	202.5122709274292	0.9999998807907104	133.13364458084106	155.7537456601858	0.9999990463256836	125.57367420196533	168.3315064907074	0.9999992847442627	123.71307650208473	177.33118510246277	0.9999995231628418	116.33580231666565	132.4418741762638	0.9999997615814209	95.95980596542358	134.35567164421082	0.9999946355819702	85.08488833904266	128.0007541179657	0.9999998807907104	155.8372769355774	162.13456320762634	0.9999986886978149	171.7145386338234	165.7570914030075	0.9999986886978149	188.95844447612762	164.3734568953514	0.9999998807907104	141.15298640727997
131	148.75199681520462	164.79936110973358	0.9999996423721313	136.17217636108398	150.63327550888062	0.9999973773956299	120.43856263160706	130.5348836183548	0.9999918937683105	113.46218585968018	123.08055132627487	0.9999946355819702	144.9708218574524	166.9274308681488	0.9999985694885254	144.31806683540344	183.00564098358154	0.9999575614929199	137.99587869644165	196.7053725719452	0.9999996423721313	131.83199924230576	153.52492880821228	0.9999990463256836	125.25723874568939	166.61312198638916	0.9999985694885254	124.83299380540848	176.87564706802368	0.9999945163726807	114.73951387405396	130.0528883934021	0.9999995231628418	94.94561767578125	132.95377451181412	0.9999867677688599	86.5051064491272	128.14379811286926	0.9999998807907104	154.99769115447998	159.21253633499146	0.9999920129776001	171.01634919643402	162.92980432510376	0.9999951124191284	188.1629555374384	163.9965536983218	0.9999997615814209	139.47862190008163
132	148.07809455692768	162.2928922176361	0.9999998807907104	134.3816785812378	148.42400524020195	0.9999998807907104	116.89470154047012	128.78362727165222	0.9999973773956299	110.37150931358337	121.77692818641663	0.9999874830245972	144.4805405139923	164.41687670350075	0.9999991655349731	143.52499628067017	179.06430518627167	0.9998481273651123	134.51725912094116	189.8170838356018	0.9999960660934448	131.19867849349976	151.23837041854858	0.9999998807907104	125.27165520191193	166.27511024475098	0.9999958276748657	124.42282417416573	176.80577278137207	0.9999964237213135	112.56641721725464	127.92835330963135	0.9999996423721313	91.69950872659683	133.57186126708984	0.999953031539917	85.19097912311554	127.90933847427368	0.9999992847442627	152.99515914916992	157.11513459682465	0.9999829530715942	171.12214344739914	160.45288109779358	0.9999822378158569	187.73006391525269	163.21309679746628	0.9999996423721313	136.4046483039856
133	146.82955622673035	161.655211687088	0.9999998807907104	132.76471662521362	147.48435872793198	0.9999998807907104	115.16530221700668	127.58905148506165	0.9999992847442627	107.93760082125664	120.81953740119934	0.9999865293502808	143.25360679626465	164.30577045679092	0.9999995231628418	142.6896243095398	177.5971302986145	0.9998985528945923	129.45283722877502	186.19504952430725	0.9999843835830688	129.72227382659912	150.43169903755188	0.9999997615814209	124.6537457704544	165.23170948028564	0.9999964237213135	124.09209528565407	175.3084454536438	0.9999988079071045	110.53493642807007	126.92021894454956	0.9999995231628418	90.14121294021606	133.3166400194168	0.9998773336410522	84.51399153470993	127.54456520080566	0.9999983310699463	152.05213832855225	156.93637412786484	0.9999955892562866	169.70477151870728	159.3942551612854	0.9999905824661255	187.18845212459564	162.81192994117737	0.9999996423721313	135.08692526817322
134	146.03795421123505	161.49943733215332	0.9999998807907104	132.2465837597847	146.80116629600525	0.9999998807907104	115.04068917036057	127.19705104827881	0.999996542930603	108.00998946093023	121.03437566757202	0.9999517202377319	142.6671371459961	163.7905979603529	0.9999983310699463	140.14867715537548	177.37247276306152	0.9999350309371948	129.66990518569946	184.19577503204346	0.9999926090240479	129.3202359676361	149.83793425559998	0.9999995231628418	124.96293699741364	163.83967477083206	0.9999948740005493	124.00132678833324	173.17970848083496	0.9999947547912598	110.28191947937012	126.65618467330933	0.9999966621398926	90.41566002368927	133.85059714317322	0.9997218251228333	84.96016323566437	128.44848465919495	0.9999979734420776	151.32742023468018	156.62734973430634	0.9999948740005493	168.79248929023743	159.66152572631836	0.9999908208847046	187.0691688656807	163.10492134094238	0.9999996423721313	133.874547123909
135	145.79056119918823	161.553231716156	0.9999998807907104	132.2864628136158	146.5848948955536	0.9999997615814209	115.48712015151978	126.7048351764679	0.9999979734420776	108.69808799028397	120.18973779678345	0.9999579191207886	142.37808656692505	163.5643889605999	0.9999983310699463	139.89482811838388	177.25094938278198	0.9999148845672607	129.31242156028748	183.48186039924622	0.999992847442627	129.33431696891785	149.50976824760437	0.9999992847442627	124.83054322004318	163.2790985107422	0.9999896287918091	123.94964295253158	173.52388286590576	0.9999876022338867	110.4343376159668	126.327876329422	0.9999974966049194	90.60771596431732	133.56916427612305	0.9997132420539856	84.96666860580444	128.12785458564758	0.9999978542327881	151.16467595100403	156.8538697361946	0.9999973773956299	168.7541902065277	160.02611374855042	0.9999890327453613	186.7893089056015	162.6921215057373	0.9999995231628418	134.02497577667236
136	145.48210978507996	161.2881941795349	0.9999998807907104	132.02206932753325	146.14614164829254	0.9999997615814209	114.78750669956207	126.23792839050293	0.9999990463256836	108.02759420871735	119.48013663291931	0.9999876022338867	142.48894619941711	163.1379389166832	0.9999988079071045	140.094041146338	176.67561197280884	0.9999313354492188	129.53580284118652	183.71147108078003	0.9999908208847046	129.16821193695068	149.1564748287201	0.9999991655349731	124.24362218379974	162.32990908622742	0.9999958276748657	123.02240598201752	172.57190322875977	0.9999797344207764	110.18018293380737	125.41234934329987	0.9999991655349731	89.91614437103271	133.14346873760223	0.9998401403427124	85.13002562522888	128.3052361011505	0.9999986886978149	150.89907455444336	156.66799730062485	0.9999971389770508	168.92808771133423	159.85597562789917	0.9999606609344482	187.11652171611786	162.51281714439392	0.9999994039535522	133.9032198190689
137	145.65509414672852	160.66789555549622	0.9999997615814209	132.1845832914114	145.67908430099487	0.9999997615814209	114.67588770389557	126.03204131126404	0.9999996423721313	107.9408994987607	119.45564246177673	0.9999958276748657	142.92662501335144	162.68345069885254	0.9999985694885254	140.1541422009468	176.37668371200562	0.9999090433120728	129.24316430091858	183.9461898803711	0.9999781847000122	129.3935205936432	148.9547546505928	0.9999992847442627	124.76983135938644	162.39155077934265	0.9999973773956299	122.91635644435883	172.7074670791626	0.9999781847000122	110.01023960113525	125.44577383995056	0.9999997615814209	89.89476323127747	133.50501954555511	0.9998282194137573	85.16085374355316	128.36188077926636	0.9999982118606567	151.06614327430725	155.89788813889027	0.9999966621398926	169.91160774230957	159.3777117729187	0.9999538660049438	187.26524966955185	162.2603381872177	0.9999997615814209	133.98388242721558
138	145.44214296340942	159.90911769866943	0.9999991655349731	131.748261988163	144.99034070968628	0.9999998807907104	113.98011517524719	125.70605993270874	0.9999992847442627	107.33776235580444	118.96344709396362	0.9999912977218628	142.87235808372498	161.90520095825195	0.9999958276748657	140.41863054037094	176.26908612251282	0.9998644590377808	129.56833219528198	183.77049469947815	0.9999877214431763	129.18656182289124	148.39533305168152	0.9999995231628418	124.26005473732948	162.0143003463745	0.9999974966049194	123.3867849111557	172.8812141418457	0.999968409538269	109.44633460044861	124.89310657978058	0.9999997615814209	89.23645162582397	133.49316251277924	0.9991512298583984	84.85046249628067	128.58572149276733	0.9999980926513672	150.9669406414032	155.29602909088135	0.9999934434890747	169.80440711975098	158.72953510284424	0.999866247177124	187.07883644104004	161.8044044971466	0.9999995231628418	133.87197995185852
139	145.41321921348572	159.26785802841187	0.9999978542327881	131.38869905471802	144.4739646911621	0.9999998807907104	113.50806975364685	126.19204783439636	0.9999996423721313	106.4971672296524	119.21655893325806	0.999993085861206	142.69445848464966	161.26615929603577	0.9999911785125732	140.45003843307495	176.05944633483887	0.9998494386672974	129.6334261894226	183.33437657356262	0.999990701675415	129.03703212738037	147.97280392237008	0.9999995231628418	124.15593519806862	161.89268827438354	0.999997615814209	123.45047813653946	172.90112400054932	0.9999923706054688	109.28324770927429	125.2170877456665	0.9999998807907104	88.81586861610413	134.55458903312683	0.999245285987854	84.89700251817703	129.13409900665283	0.9999986886978149	150.64182925224304	154.44176971912384	0.9999877214431763	168.54839253425598	158.1067976951599	0.9999526739120483	186.0124932527542	161.69138956069946	0.999998927116394	133.6643306016922
140	145.20155930519104	158.87647676467896	0.9999958276748657	131.10843247175217	144.61447477340698	0.9999998807907104	113.10277795791626	126.91423916816711	0.9999998807907104	106.22463464736938	119.27466702461243	0.999998927116394	142.44362545013428	160.9594910144806	0.9999827146530151	142.18825101852417	175.56410598754883	0.9998064637184143	129.8596658706665	183.82893991470337	0.9999624490737915	128.75285029411316	148.14273837208748	0.9999997615814209	123.80562788248062	162.0840162038803	0.9999985694885254	121.31554651260376	173.85708093643188	0.9999997615814209	108.93673366308212	125.96883273124695	1.0	88.31911063194275	135.49398231506348	0.9995537400245667	84.11870622634888	129.76960611343384	0.9999986886978149	150.32898116111755	153.84151768684387	0.999981164932251	167.05020332336426	157.2802300453186	0.9999692440032959	185.8490195274353	162.41390717029572	0.999998927116394	133.32650899887085
141	145.9658613204956	158.14074087142944	0.9999947547912598	131.42176693677902	144.18408250808716	1.0	113.25132417678833	126.5020203590393	1.0	105.79462909698486	118.50658822059631	0.9999997615814209	142.0876932144165	159.98552894592285	0.9999572038650513	141.0919359922409	174.58377313613892	0.9998086094856262	130.81317257881165	183.70669555664062	0.9999774694442749	128.84426498413086	147.71473091840744	0.9999998807907104	122.61205887794495	160.51211524009705	0.9999986886978149	120.38385391235352	172.28850746154785	0.999998927116394	108.5577785372734	124.97759705781937	1.0	87.64241576194763	135.0650897026062	0.9997842907905579	83.11210709810257	130.05865621566772	0.9999986886978149	150.29741668701172	153.16376519203186	0.9999765157699585	168.02729558944702	156.92745780944824	0.9998027682304382	185.8266568183899	161.74410700798035	0.9999991655349731	133.94710683822632
142	144.96944785118103	157.29074907302856	0.9999991655349731	130.62946581840515	143.3145833015442	0.9999998807907104	111.97081255912781	124.93107575178146	1.0	103.42784786224365	117.0688544511795	1.0	140.8792024254799	160.07531929016113	0.9999916553497314	140.27056601643562	173.62951231002808	0.9999163150787354	130.83791983127594	183.3962299823761	0.9999817609786987	127.97442674636841	147.00417387485504	0.9999995231628418	120.66544961929321	158.77967357635498	0.9999990463256836	115.28504121303558	169.6975610256195	0.9999904632568359	106.69130289554596	123.71713063120842	1.0	85.66915428638458	135.28312492370605	0.9999192953109741	83.63545060157776	130.63902390003204	0.9999998807907104	150.9594919681549	152.00273513793945	0.9999977350234985	166.893737077713	155.91858322918415	0.9999903440475464	184.66731882095337	160.99212622642517	0.9999982118606567	133.25211226940155
143	143.0339388847351	154.6018110513687	0.9999970197677612	128.9817225933075	140.5684187412262	0.9999995231628418	110.57545733451843	123.67116782069206	0.9999998807907104	102.8595380783081	116.69238823652267	1.0	138.7637938261032	156.96851581335068	0.999985933303833	139.6306833922863	172.77413415908813	0.9996730089187622	129.7497856616974	183.72862768173218	0.9999963045120239	125.98902034759521	144.0221929550171	0.9999984502792358	115.72309455275536	158.04487109184265	0.9999951124191284	105.71669244766235	167.05581212043762	0.9999980926513672	104.95060539245605	122.78213024139404	1.0	85.88330030441284	134.73262691497803	0.9998379945755005	83.43253564834595	130.12227976322174	0.9999996423721313	149.04747128486633	149.73629462718964	0.9999985694885254	164.83328986167908	153.2355706691742	0.9999943971633911	182.17685222625732	159.01749634742737	0.9999995231628418	131.81623302400112
144	140.3378131389618	152.90565657615662	0.999993085861206	126.75433111190796	138.34970104694366	0.9999990463256836	109.39109146595001	122.61841654777527	0.9999998807907104	101.33974552154541	115.83696229755878	1.0	136.65999555587769	154.1544452905655	0.9999983310699463	135.7980990409851	170.86083245277405	0.9999867677688599	129.23545265197754	182.46310448646545	0.9999997615814209	124.0475950576365	141.17157876491547	0.9999988079071045	110.86972832679749	153.58382439613342	0.9999837875366211	100.75348216295242	162.7585860490799	0.9999992847442627	103.8806676864624	122.1089106798172	1.0	85.41401255130768	134.26953887939453	0.9997971653938293	84.2285326719284	130.25444209575653	0.9999991655349731	146.50518369674683	147.21331357955933	0.9999966621398926	162.28723669052124	151.34445810317993	0.9999741315841675	180.84448397159576	155.45175105333328	0.9999997615814209	129.91104674339294
145	137.0440833568573	151.10387587547302	0.9999979734420776	125.25113272666931	136.66923427581787	0.9999983310699463	107.78782318532467	120.57797718048096	0.9999997615814209	99.08925688266754	113.75419020652771	0.9999998807907104	133.9781495332718	153.37470722198486	0.9999995231628418	134.37369227409363	168.27704071998596	0.9999973773956299	129.30134987831116	181.98282313346863	0.9999998807907104	120.49227285385132	140.18341214954853	0.999998927116394	108.38885548710823	149.33606719970703	0.9999922513961792	98.60517799854279	155.33723640441895	0.9999828338623047	101.70993101596832	120.35278224945068	1.0	84.76537537574768	133.58045363426208	0.9998124241828918	82.88204109668732	131.00926339626312	0.9999967813491821	143.10169863700867	146.17336630821228	0.9999942779541016	158.23841881752014	148.82610672712326	0.9999933242797852	176.74582362174988	150.40318417549133	1.0	128.13236570358276
146	135.72736883163452	148.65688890218735	0.9999996423721313	123.76015762984753	134.38605856895447	0.9999979734420776	106.11745083332062	117.34304690361023	0.9999998807907104	96.76777505874634	111.20719861984253	0.9999995231628418	131.62755325436592	150.8402760028839	0.9999998807907104	133.41237652301788	167.995698928833	0.9999988079071045	129.56158185005188	181.5254843235016	1.0	118.34733033180237	137.6424276828766	0.9999974966049194	105.94794821739197	145.94312238693237	0.9999877214431763	95.93452763557434	150.33451414108276	0.9999927282333374	99.32549381256104	117.47186660766602	1.0	84.18561574816704	132.0547785386443	0.9998594522476196	82.72467195987701	130.9057856798172	0.9999654293060303	140.94406509399414	143.17492628097534	0.9999845027923584	156.7565421462059	145.08946824073792	0.9999727010726929	173.46447777748108	144.01976680755615	0.9999992847442627	126.08909583091736
147	132.8997089266777	145.80755877494812	1.0	121.4950213432312	132.10841869562864	0.9999995231628418	102.24557876586914	114.8682370185852	0.9999997615814209	95.35221219062805	109.3383754491806	0.9999924898147583	128.8284251689911	147.83742529153824	0.9999998807907104	130.96711647510529	166.70853853225708	0.9999997615814209	129.39289236068726	181.45681858062744	1.0	116.98714029788971	135.49952507019043	0.9999997615814209	103.98666095733643	144.78759789466858	0.9999920129776001	93.85332024097443	150.16979122161865	0.9999969005584717	97.41261982917786	115.37153899669647	1.0	83.84690192341805	129.99053812026978	0.9983408451080322	82.07225787639618	130.0703147649765	0.9996569156646729	138.1464672088623	140.0436705648899	0.9999969005584717	153.0145082473755	140.5302842259407	0.9999655485153198	168.09463143348694	138.59245383739471	0.9999966621398926	124.01633627526462
148	130.69598352909088	143.25787544250488	1.0	117.65502345561981	130.03319942951202	1.0	99.70498171448708	112.65063452720642	1.0	92.82160991430283	106.37912464141846	0.9999988079071045	126.6711893081665	144.9227101802826	0.9999988079071045	130.31284868717194	164.8234189748764	0.9999997615814209	129.8952226638794	180.65186524391174	1.0	114.41211247444153	133.65969848632812	1.0	102.41669392585754	143.19680881500244	0.9999990463256836	92.47906222939491	149.50220572948456	0.9999990463256836	94.87424564361572	112.40331435203552	1.0	80.10582208633423	127.80588912963867	0.9999418258666992	74.426304936409	129.90255403518677	0.9998113512992859	135.94261860847473	137.42920780181885	0.9999994039535522	149.69629454612732	136.29762506484985	0.9999861717224121	162.06495034694672	132.4127162694931	0.9999997615814209	119.64124369621277
149	129.43303108215332	141.12707352638245	0.9999998807907104	115.69620648026466	128.52946043014526	1.0	99.18522500991821	111.737863779068	0.9999998807907104	90.18679738044739	104.06708478927612	0.9999991655349731	125.64188432693481	142.784606218338	0.999990701675415	129.30256032943726	162.676176071167	0.9999997615814209	129.5037922859192	179.6957097351551	1.0	112.59595656394958	132.0857745781541	1.0	101.38977992534637	141.46864128112793	0.9999995231628418	91.19885849952698	148.5839416384697	0.9999982118606567	94.06288480758667	110.65648984909058	1.0	76.73086541891098	125.53716373443604	0.9999649524688721	68.98749351501465	128.8809404373169	0.9999898672103882	135.02884888648987	135.27055191993713	0.9999997615814209	146.69021141529083	133.37797904014587	0.9999982118606567	158.46153283119202	127.3263795375824	0.9999892711639404	117.49088954925537
150	128.43135809898376	140.081802777946	0.9999997615814209	114.76045644283295	127.44094371795654	1.0	97.80445313453674	110.60389518737793	1.0	90.40029573440552	102.55358862876892	0.9999997615814209	125.60513281822205	142.3117654323578	0.9999678134918213	128.7605676651001	162.06055545806885	0.9999992847442627	129.3907346725464	180.71840780973434	1.0	112.01976466178894	131.48851823806763	0.9999998807907104	100.53441113233566	142.29737901687622	0.9999995231628418	91.14509081840515	148.74220204353333	0.9999986886978149	92.80644249916077	109.66387665271759	1.0	72.97139167785645	125.20924282073975	0.9999899864196777	60.87401431798935	129.29800748825073	0.9999995231628418	134.29866671562195	134.02501463890076	0.9999998807907104	145.5570511817932	131.68163987994194	0.9999977350234985	153.8508665561676	123.62642532587051	0.9999672174453735	116.74522513151169
151	127.73212766647339	139.3799830675125	0.9999997615814209	114.2678575515747	126.64681720733643	1.0	97.15520524978638	109.87817800045013	1.0	89.8390326499939	101.41670322418213	0.9999998807907104	125.09583497047424	141.49762439727783	0.9999780654907227	128.30168175697327	160.98864722251892	0.9999996423721313	129.13981676101685	179.61566311120987	1.0	111.62299871444702	130.60179829597473	0.9999996423721313	100.56363481283188	142.00678038597107	0.9999995231628418	91.16724801063538	149.0619317293167	0.9999992847442627	91.78216126561165	108.58873176574707	1.0	71.67312383651733	122.1017746925354	0.9999483823776245	57.0217490196228	127.62516975402832	0.999998927116394	133.3127794265747	133.58702754974365	0.9999998807907104	144.237238407135	131.60734352469444	0.9999974966049194	150.97016739845276	122.99563694000244	0.9999449253082275	116.28936931490898
152	127.44696044921875	138.92315757274628	0.9999998807907104	114.29506587982178	126.43927335739136	0.9999998807907104	96.76591372489929	109.12974393367767	1.0	89.42448043823242	100.62334197759628	1.0	124.7210682630539	141.04507040977478	0.9999929666519165	128.26609110832214	160.11063075065613	0.9999997615814209	128.83937048912048	178.78307473659515	1.0	111.75631809234619	130.20942294597626	0.9999996423721313	100.72927886247635	142.1417646408081	0.9999997615814209	91.60735815763474	148.5983681678772	0.9999992847442627	91.35215091705322	108.0862323641777	1.0	68.3345459997654	118.39031767845154	0.9999890327453613	53.107317328453064	123.07855927944183	0.9999923706054688	132.91853284835815	133.19353020191193	1.0	144.78423976898193	130.96326386928558	0.9999983310699463	150.9719614982605	123.12193948030472	0.9999707937240601	116.2526179254055
153	126.83473491668701	139.1670092344284	0.9999998807907104	113.92054986953735	126.60226440429688	0.9999998807907104	96.06165075302124	109.56749200820923	0.9999997615814209	89.15746307373047	100.99988621473312	1.0	124.36801844835281	141.1746610403061	0.9999926090240479	127.88888740539551	160.20393443107605	0.9999997615814209	129.19332075119019	179.34323287010193	1.0	110.65464544296265	129.23414039611816	0.9999992847442627	100.34300696849823	141.72690880298615	0.9999997615814209	91.25510829687119	148.6043182015419	0.9999995231628418	90.55486869812012	108.34271028637886	1.0	67.64739236235619	114.83103120326996	0.9999940395355225	50.916481018066406	117.92854273319244	0.9999985694885254	132.56634783744812	133.1695237159729	1.0	143.6890993118286	131.6024518609047	0.9999983310699463	150.8052453994751	123.29372888803482	0.99996018409729	115.8116642087698
154	126.2913122177124	139.07579100131989	0.9999996423721313	113.39723443984985	126.43539381027222	0.9999998807907104	95.15087246894836	109.63927090167999	0.9999979734420776	88.69212198257446	101.15777552127838	1.0	123.80905103683472	141.20146083831787	0.9999804496765137	127.80384254455566	160.54093265533447	0.9999997615814209	129.0892210006714	179.48528867959976	1.0	110.21850419044495	129.23077058792114	0.9999994039535522	99.8978573307395	141.59862661361694	0.9999997615814209	91.9466510489583	148.45323577523232	0.9999995231628418	89.8352620601654	108.37425655126572	1.0	65.91183471679688	111.08627414703369	0.9999597072601318	50.135855197906494	112.05704116821289	0.9999960660934448	132.00253280252218	133.0528929233551	0.9999998807907104	143.21640062332153	131.4541975259781	0.9999979734420776	151.5497019290924	124.36551529169083	0.9999352693557739	115.2096037864685
155	124.89173221588135	138.3003681898117	0.9999980926513672	112.23601937294006	125.42000150680542	0.9999988079071045	94.37792491912842	108.55014169216156	0.9999991655349731	88.21186876296997	100.19020396471024	0.9999998807907104	122.3491883277893	140.2102562636137	0.9999822378158569	127.17739772796631	160.35800743103027	0.9999986886978149	128.52946710586548	178.9954196214676	1.0	108.97797101736069	128.44842648506165	0.9999985694885254	99.43427336215973	141.38867259025574	0.9999996423721313	91.84781683981419	148.1798421740532	0.9999996423721313	89.13765811920166	107.32638788223267	0.9999998807907104	66.91243028640747	110.35011053085327	0.999963641166687	48.43338060379028	112.96085906028748	0.9999812841415405	130.47237062454224	132.5931857228279	0.9999996423721313	143.23940062522888	131.312748670578	0.9999984502792358	149.93422830104828	124.98084861040115	0.9999531507492065	114.17051708698273
156	123.7716415822506	137.57072353363037	0.99998939037323	109.80221939086914	123.9880098439753	0.9999971389770508	93.30701732635498	108.58069312572479	0.9999997615814209	86.34935855865479	100.68459975719452	1.0	120.42239665985107	139.27091085910797	0.9999951124191284	125.81603479385376	159.2911057472229	0.9999946355819702	128.52806901931763	178.96520268917084	1.0	107.63901108503342	128.5753312110901	0.9999985694885254	98.10111629962921	141.2847933769226	0.9999992847442627	91.57854145765305	147.77690464258194	0.9999996423721313	87.75703382492065	107.70047491788864	1.0	65.12167477607727	113.4488000869751	0.9999895095825195	49.87618684768677	112.8481719493866	0.999998927116394	128.01618146896362	132.09006661176682	0.9999978542327881	140.98713606595993	131.81925868988037	0.9999995231628418	148.1650139838457	125.29709422588348	0.9999921321868896	112.84918022155762
157	120.83840084075928	137.3956913948059	0.9999938011169434	108.99296969175339	125.26016521453857	0.9999939203262329	90.88568544387817	109.86612737178802	0.9999997615814209	82.75582265853882	101.97573387622833	1.0	117.48626732826233	139.06990110874176	0.9999992847442627	123.14201802015305	159.11254119873047	0.9999946355819702	127.65565967559814	179.43715047836304	1.0	104.39508533477783	128.58523416519165	0.999998927116394	96.57615327835083	141.47515296936035	0.999997615814209	90.80409002304077	147.65068170428276	0.9999997615814209	85.06498634815216	109.00235939025879	1.0	63.057594776153564	115.10360354185104	0.9999959468841553	49.95806360244751	113.02339339256287	0.9999994039535522	124.88675934076309	132.2022265791893	0.9999982118606567	138.14512372016907	132.69596999883652	0.9999998807907104	148.58599561452866	126.40079736709595	0.9999945163726807	110.46901082992554
158	118.4406361579895	136.92333984375	0.9999992847442627	103.99391102790833	123.75123056769371	0.9999973773956299	88.0578465461731	108.91264271736145	0.9999991655349731	80.53007245063782	102.37239050865173	0.9999997615814209	114.80896127223969	137.8951711654663	0.9999998807907104	120.4805040359497	157.48837804794312	0.9999653100967407	125.93655622005463	177.2326738834381	1.0	102.1740951538086	128.42700386047363	0.9999998807907104	93.02387011051178	140.369774132967	0.9999982118606567	90.18985152244568	147.18431854248047	0.9999994039535522	82.41429781913757	108.65743970870972	1.0	61.40487289428711	114.64750683307648	0.9999791383743286	50.19104826450348	112.85188221931458	0.9999992847442627	123.9645357131958	130.9482934474945	0.9999998807907104	137.16073083877563	131.08542877435684	0.9999996423721313	148.51568496227264	125.54037046432495	0.9999992847442627	107.64690545201302
159	116.50404644012451	135.5929572582245	1.0	101.2220047712326	121.80659627914429	0.999998927116394	84.68148857355118	106.29477870464325	0.9999991655349731	78.01554703712463	99.63177379965782	0.9999995231628418	112.76296925544739	138.09669256210327	0.9999997615814209	117.44284868240356	155.90309662371874	0.9999878406524658	122.23490476608276	174.77662897109985	0.9999997615814209	98.53829419612885	125.63842141628265	0.9999997615814209	91.57096686959267	139.43315476179123	0.9999986886978149	89.3797914981842	146.98139929771423	0.9999996423721313	79.3155460357666	106.59268236160278	0.9999997615814209	58.944395422935486	114.31752693653107	0.9999568462371826	49.45647835731506	112.7535331249237	0.9999954700469971	122.42039728164673	129.45834517478943	0.9999998807907104	136.465234041214	129.10755348205566	0.9999992847442627	146.99686431884766	124.76324266195297	0.9999997615814209	104.94703674316406
160	114.0858918428421	133.9910420179367	1.0	98.42460572719574	119.85398054122925	0.999998927116394	81.5435721874237	103.61837363243103	0.9999920129776001	74.84026622772217	97.67605352401733	0.9999948740005493	110.56543207168579	136.84441566467285	0.9999992847442627	114.96880996227264	154.1725685596466	0.9999887943267822	117.55482482910156	173.72340154647827	1.0	96.13917541503906	123.77508899569511	0.9999991655349731	90.87005031108856	138.01283621788025	0.9999994039535522	90.09671378135681	146.14207994937897	0.999998927116394	77.79817640781403	103.6356360912323	0.9999997615814209	56.634151220321655	113.21296858787537	0.9998935461044312	48.88864493370056	111.17707014083862	0.999987006187439	120.79730272293091	128.06589579582214	0.9999997615814209	134.59448218345642	127.59398937225342	0.9999939203262329	146.24304962158203	124.40830087661743	0.9999997615814209	102.43394637107849
161	111.76574039459229	132.71129089593887	0.9999998807907104	97.54345846176147	118.85160756111145	0.9999996423721313	79.634202003479	102.8420639038086	0.9999985694885254	72.42711353302002	96.7152452468872	0.9999990463256836	109.83334267139435	135.85999488830566	0.9999982118606567	111.94156503677368	151.70028424263	0.9999967813491821	111.48624515533447	167.76163864135742	0.9999995231628418	93.96112537384033	122.42832958698273	0.9999980926513672	90.91486275196075	137.19202160835266	0.9999996423721313	90.75043165683746	146.80573689937592	0.999996542930603	74.56826519966125	102.72110843658447	0.9999998807907104	54.45557355880737	112.2881588935852	0.9992800354957581	47.80310106277466	110.53044748306274	0.9999566078186035	118.60968136787415	126.78923845291138	0.9999986886978149	132.97477447986603	126.2516438961029	0.9999715089797974	146.77231407165527	123.6602591574192	0.9999997615814209	100.62728589773178
162	109.53739213943481	130.8627551794052	0.9999998807907104	96.07698106765747	117.98733532428741	0.9999998807907104	77.45099139213562	101.37094438076019	0.9999992847442627	69.88997721672058	96.11690592765808	0.999998927116394	107.2654720544815	134.05031371116638	0.9999996423721313	109.71304249763489	150.02347922325134	0.9999793767929077	104.2526364326477	163.24522572755814	0.9999986886978149	94.00378274917603	119.7725772857666	0.9999963045120239	89.31380319595337	135.5171823501587	0.9999991655349731	90.24036061763763	145.88153624534607	0.9999762773513794	72.18852305412292	101.60730695724487	0.9999997615814209	54.13605093955994	110.49221181869507	0.9995297193527222	49.060810565948486	110.17809867858887	0.9999666213989258	115.89562515169382	124.89685028791428	0.9999922513961792	130.9167102575302	125.25596928596497	0.999980092048645	145.91340279579163	124.33093422651291	0.9999998807907104	99.38636726140976
163	108.22749280929565	128.7792513370514	0.9999964237213135	94.04014492034912	116.29075366258621	0.9999996423721313	74.63421368598938	98.89900326728821	0.9999998807907104	66.02670311927795	93.73010492324829	0.9999979734420776	105.84937000274658	130.52570235729218	0.9999984502792358	107.79941403865814	146.79635667800903	0.9999828338623047	101.27627170085907	157.75223684310913	0.9999991655349731	91.84282273054123	119.29921269416809	0.999998927116394	88.33765363693237	133.5773981809616	0.9999934434890747	91.07422542572021	145.7479522228241	0.9998492002487183	69.12170326709747	99.85126875340939	1.0	51.673703879117966	110.42874503135681	0.9995145797729492	48.829803228378296	109.74526262283325	0.9999300241470337	114.07895421981812	123.3548132777214	0.9999655485153198	131.03415954113007	123.47609287500381	0.999932050704956	146.23558259010315	124.1076327264309	0.9999997615814209	97.24368906021118
164	106.28295910358429	126.85363817214966	0.9999881982803345	93.277881026268	113.45195579528809	0.9999986886978149	73.86464953422546	97.84529757499695	0.9999994039535522	65.39362788200378	93.00591695308685	0.9999990463256836	103.42235851287842	129.12071871757507	0.9999986886978149	104.94736862182617	143.97826862335205	0.9999322891235352	97.32274389266968	153.94278073310852	0.999998927116394	90.38634419441223	118.16234230995178	0.9999992847442627	87.14599943161011	131.76938776671886	0.9999970197677612	90.51632297039032	143.76955270767212	0.9999493360519409	67.94141476228833	99.14601159095764	1.0	51.02694356441498	110.21354413032532	0.9998745918273926	42.157323598861694	109.30361986160278	0.9999589920043945	110.82142281532288	122.47752618789673	0.999760091304779	128.29076194763184	123.63030570745468	0.9998809099197388	145.0822548866272	124.025285275653	0.9999998807907104	94.25288009643555
165	105.22508144378662	126.12615633010864	0.9999808073043823	92.93083274364471	113.34564781188965	0.9999988079071045	73.61946964263916	97.24288296699524	0.9999971389770508	65.39579701423645	92.60856527090073	0.9999964237213135	102.35607600212097	129.00104570388794	0.9999991655349731	103.08472061157227	142.36886262893677	0.9999552965164185	94.56367015838623	151.90288424491882	0.9999942779541016	90.12135922908783	117.9626659154892	0.9999991655349731	86.93198013305664	130.69591426849365	0.999991774559021	88.94961214065552	142.1498122215271	0.9997178912162781	67.42921996116638	98.81666481494904	0.9999998807907104	47.87018013000488	110.98307824134827	0.999777615070343	30.30371379852295	112.2798547744751	0.9999651908874512	109.52748000621796	121.66978120803833	0.9999128580093384	126.1463394165039	121.6113452911377	0.9994801878929138	145.49123239517212	123.47983646392822	0.9999995231628418	94.05994081497192
166	105.74176621437073	126.11751317977905	0.9999768733978271	93.30632400512695	113.51278376579285	0.9999991655349731	73.54405927658081	98.06737637519836	0.9999992847442627	64.91438961029053	93.25828981399536	0.9999986886978149	102.71764636039734	128.71937465667725	0.999998927116394	103.38745164871216	141.94230794906616	0.9999455213546753	94.56916832923889	150.40027785301208	0.9999901056289673	90.46696674823761	118.07354474067688	0.9999995231628418	87.29261255264282	130.28994226455688	0.9999973773956299	89.77936220169067	141.2682318687439	0.9999088048934937	67.30785781145096	99.4071397781372	1.0	46.21900177001953	108.60268414020538	0.9991874098777771	28.214868009090424	109.2455198764801	0.9999666213989258	110.03409242630005	121.47338843345642	0.9998289346694946	127.72319269180298	122.48327565193176	0.9995132684707642	145.54638719558716	123.70571145415306	0.9999996423721313	94.27267622947693
167	106.21398150920868	126.8383731842041	0.9999924898147583	94.01944351196289	113.97372174263	0.9999996423721313	73.5297372341156	98.86789441108704	0.9999996423721313	64.70009231567383	93.32275605201721	0.9999986886978149	103.58913445472717	128.9332435131073	0.9999990463256836	104.2423186302185	142.2921657562256	0.9999529123306274	94.58116579055786	150.28756642341614	0.9999765157699585	91.05739063024521	118.35663294792175	0.9999998807907104	88.23319101333618	131.4101413488388	0.9999992847442627	90.04251766204834	142.29416513442993	0.999991774559021	67.48016422986984	99.94654507562518	1.0	43.85971902310848	104.2684907913208	0.9990940093994141	22.36391258239746	105.5814619064331	0.9994378685951233	110.42644095420837	121.8273537158966	0.9999172687530518	127.72206020355225	122.25533676147461	0.9998513460159302	145.07416439056396	122.82922267913818	0.9999997615814209	95.11031699180603
168	106.51979148387909	126.805655002594	0.9999927282333374	94.01981925964355	113.81642079353333	0.9999996423721313	74.18409514427185	99.0177474617958	0.9999995231628418	65.4936056137085	93.41603469848633	0.9999991655349731	103.6602692604065	128.68297910690308	0.9999991655349731	104.69366931915283	142.19536876678467	0.999944806098938	95.42455744743347	150.33118438720703	0.9999884366989136	91.05617153644562	118.18777751922607	0.9999998807907104	87.8289566040039	130.95136868953705	0.9999992847442627	90.62482976913452	141.2786111831665	0.9999711513519287	68.20867308974266	99.68134570121765	1.0	45.23329246044159	102.70006084442139	0.9998965263366699	26.88894557952881	103.07571959495544	0.9999841451644897	110.60731267929077	121.75769901275635	0.9999358654022217	127.94168424606323	122.37960064411163	0.9999302625656128	145.1897792816162	122.95802569389343	0.9999997615814209	95.20243453979492
169	106.28002846240997	126.72304916381836	0.9999926090240479	93.62755405902863	113.56698775291443	0.9999996423721313	73.77877759933472	98.59235751628876	0.9999997615814209	64.86388921737671	93.003373503685	0.9999996423721313	103.31827569007874	128.57817196846008	0.9999990463256836	104.53284358978271	141.94512939453125	0.9999428987503052	95.02812433242798	150.26619029045105	0.9999920129776001	90.70887899398804	118.00280976295471	0.9999998807907104	87.74257946014404	130.69311368465424	0.9999992847442627	90.23505210876465	141.16715621948242	0.9999816417694092	67.68133243918419	99.1323926448822	1.0	45.28262746334076	102.16909289360046	0.9999511241912842	27.93518090248108	103.11089301109314	0.9999780654907227	110.33519148826599	121.76820158958435	0.9999423027038574	127.24924230575562	122.33653330802917	0.9999161958694458	145.280827999115	122.67405080795288	0.9999997615814209	94.5011374950409
170	105.51468682289124	126.59348893165588	0.9999818801879883	92.97056645154953	113.3361976146698	0.9999996423721313	73.01070165634155	98.26456832885742	0.9999980926513672	64.20946383476257	93.18793678283691	0.9999972581863403	102.84015345573425	128.71189403533936	0.9999991655349731	103.22170782089233	142.96834516525269	0.9999297857284546	95.24309372901917	150.89127492904663	0.9999939203262329	90.1296454668045	118.06131148338318	0.9999997615814209	87.63640642166138	131.33423817157745	0.999998927116394	90.56711149215698	141.85123205184937	0.9999688863754272	66.5460854768753	99.3552383184433	1.0	44.481656938791275	103.44624423980713	0.9999251365661621	27.25484436750412	103.49858546257019	0.9998695850372314	112.13334226608276	121.82049894332886	0.9999364614486694	127.37676811218262	121.59438467025757	0.9998249411582947	144.94030380249023	122.52314758300781	0.9999997615814209	93.8399760723114
171	105.47962737083435	125.61658048629761	0.9999949932098389	92.63933020830154	112.92398858070374	0.9999995231628418	71.18590211868286	98.0354391336441	0.9999985694885254	63.328097343444824	93.01553463935852	0.999994158744812	102.45667934417725	127.86607241630554	0.9999998807907104	102.97447752952576	142.29648113250732	0.9999394416809082	94.74559998512268	150.5031132698059	0.9999690055847168	89.84472179412842	117.88968276977539	0.9999996423721313	87.39819049835205	130.91124725341797	0.9999991655349731	90.18434810638428	141.83729553222656	0.9999772310256958	65.50197410583496	99.23912191390991	1.0	43.810028836131096	104.45881462097168	0.999935507774353	28.005184945184737	103.99005913734436	0.9999353885650635	111.69199013710022	120.85687780380249	0.9999887943267822	128.9606420993805	120.84208583831787	0.9994732737541199	145.93343925476074	122.19281685352325	0.9999997615814209	93.71872627735138
172	105.477135181427	124.9092001914978	0.9999715089797974	91.52062079310417	112.26881313323975	0.9999994039535522	69.77620041370392	97.23925638198853	0.9999963045120239	61.965861797332764	92.82237273454666	0.9999767541885376	102.86885809898376	127.54548120498657	0.9999990463256836	103.5898950099945	141.713449716568	0.999826967716217	94.3768539428711	150.70994520187378	0.9999639987945557	89.117995262146	117.46700727939606	0.9999997615814209	87.5871033668518	131.77596552670002	0.9999994039535522	89.38437175750732	142.62975311279297	0.9999983310699463	63.88552188873291	98.66270017623901	0.9999994039535522	42.506370425224304	105.09061861038208	0.9998650550842285	27.148374438285828	103.9630675315857	0.999915361404419	112.08779191970825	119.73781609535217	0.9999779462814331	124.957344353199	119.82921123504639	0.999994158744812	145.9334557056427	121.42549300193787	0.9999995231628418	92.19696867465973
173	103.84662246704102	122.27712023258209	0.9999934434890747	89.28661966323853	111.14169502258301	0.9999991655349731	67.53519448637962	97.30954575538635	0.9999988079071045	60.22182549536228	93.29107534885406	0.9999792575836182	100.7116539478302	125.63201606273651	0.9999998807907104	103.45350885391235	139.75666491687298	0.9999580383300781	95.4609432220459	150.0570158958435	0.999976634979248	87.3589494228363	116.63722401857376	1.0	87.01061582565308	131.17302346229553	0.9999964237213135	89.00067377090454	142.72550678253174	0.999998927116394	63.086952924728394	99.26848769187927	0.9999994039535522	42.295435309410095	106.27290749549866	0.999907374382019	29.121991753578186	104.29217576980591	0.9999446868896484	109.79534912109375	116.1700967848301	0.9999949932098389	124.11577372997999	117.56707966327667	0.999842643737793	144.21215653419495	121.3021342754364	0.9999997615814209	89.69836211204529
174	102.8013653755188	120.60701942443848	0.9999973773956299	87.23935890197754	111.17985200881958	0.9999997615814209	65.14999747276306	96.71677613258362	0.9999992847442627	57.388484477996826	91.43558418750763	0.9999970197677612	99.5006175339222	124.12655341625214	0.9999998807907104	102.71365761756897	138.65941834449768	0.9999933242797852	95.40420532226562	148.65584695339203	0.9999904632568359	85.5904278755188	115.61144688725471	1.0	84.83493274450302	130.35587012767792	0.9999985694885254	84.8433895111084	142.6756911277771	0.9999992847442627	60.28951761126518	99.11792349815369	0.9999998807907104	41.13516902923584	107.93012234568596	0.9999066591262817	29.85982096195221	104.13048982620239	0.9998292922973633	108.43907260894775	114.86823630332947	0.9999980926513672	122.63787758350372	115.91213946044445	0.9999619722366333	142.54798364639282	119.55298900604248	0.9999998807907104	88.2921724319458
175	99.76201559603214	118.88265752792358	0.9999998807907104	82.86008584499359	106.75600683689117	0.9999998807907104	62.4382221698761	96.08185648918152	0.9999977350234985	54.057671308517456	90.41552913188934	0.9999996423721313	96.86175990104675	121.7535662651062	0.9999996423721313	100.89697432518005	136.0079357624054	0.999998927116394	94.93727350234985	147.36501967906952	0.9999972581863403	82.48055183887482	113.20554614067078	1.0	79.75517082214355	127.16051387786865	0.9999969005584717	77.41578161716461	141.40130615234375	0.9999966621398926	56.490031480789185	97.38728404045105	0.9999997615814209	38.013803005218506	108.26735511422157	0.999893069267273	29.275664925575256	104.14642095565796	0.9992833733558655	105.79805755615234	112.61082363128662	0.9999994039535522	120.65943431854248	113.42447113990784	0.9999922513961792	140.41237473487854	112.53470230102539	0.9999995231628418	86.50898504257202
176	97.70386624336243	116.63377124071121	1.0	80.0899350643158	104.39558386802673	0.9999998807907104	59.42442637681961	93.9863657951355	0.9999983310699463	50.44952857494354	88.9490864276886	0.9999992847442627	94.42053890228271	120.14326286315918	0.9999997615814209	99.10829889774323	135.5249092578888	0.9999997615814209	95.12976884841919	146.77896440029144	0.9999997615814209	78.66982746124268	109.76442694664001	0.9999995231628418	75.40306520462036	125.72908890247345	0.9999973773956299	70.99858355522156	137.63336992263794	0.9999991655349731	54.19921636581421	95.58187580108643	0.9999998807907104	35.32908856868744	108.81718134880066	0.999863862991333	28.8265078663826	104.5725531578064	0.9996793270111084	104.09458255767822	110.41002988815308	0.9999996423721313	118.23729610443115	109.5528712272644	0.9999908208847046	135.42902040481567	108.015291553922	0.9999979734420776	84.06402618438005
177	93.6687273979187	114.75257432460785	1.0	79.44305229187012	103.54514288902283	0.9999998807907104	56.2167649269104	92.45624163746834	0.9999994039535522	48.661043643951416	86.00078344345093	0.9999967813491821	92.22943037748337	118.52460813522339	0.9999996423721313	96.88960790634155	134.21659469604492	0.9999996423721313	96.14725351333618	147.91384463012218	1.0	76.87980782985687	106.60096955299377	0.9999994039535522	70.37089896202087	123.06637990474701	0.9999896287918091	61.545498728752136	131.68500864505768	0.9999992847442627	51.15921401977539	93.22554576396942	1.0	34.2162823677063	107.99957216077019	0.9993883371353149	28.95446687936783	103.58453226089478	0.9996883869171143	99.60644865036011	108.08486461639404	0.9999939203262329	114.09246182441711	104.85510420799255	0.9999920129776001	131.00430035591125	103.48083972930908	0.9999998807907104	81.19908452033997
178	91.13895404338837	111.89202499389648	0.9999983310699463	76.62998872995377	101.85738611221313	0.9999996423721313	53.84589231014252	89.88904333114624	0.9999997615814209	46.61708903312683	83.43144714832306	0.9999997615814209	88.97987699508667	115.52134507894516	0.9999998807907104	94.62503004074097	132.37847352027893	0.9999997615814209	95.65630221366882	147.56654888391495	1.0	72.5923924446106	105.03572106361389	0.9999997615814209	65.56111454963684	118.01447033882141	0.9999372959136963	55.86113357543945	128.73838567733765	0.9999997615814209	48.26367926597595	90.39278888702393	1.0	32.15633773803711	103.56592917442322	0.9998113512992859	27.569178074598312	101.65919363498688	0.9994521737098694	94.85677170753479	106.02348184585571	0.9999415874481201	107.97696056775749	104.19973993301392	0.9999974966049194	124.4655767083168	98.92664957046509	0.9999985694885254	77.7310528755188
179	88.55715560913086	110.35573482513428	0.9999969005584717	72.02683305740356	99.37193566560745	0.9999998807907104	50.70894491672516	86.11902284622192	0.9999998807907104	42.83635747432709	81.28382015228271	0.9999991655349731	84.70022243261337	113.86864495277405	0.9999998807907104	92.7098023891449	130.86687457561493	0.9999994039535522	94.8951141834259	147.82511481642723	1.0	70.03788590431213	104.36008071899414	1.0	58.75567877292633	112.90214347839355	0.999994158744812	49.201218605041504	122.95081424713135	0.9999867677688599	46.41789650917053	86.88497161865234	1.0	31.03178644180298	100.75607162714005	0.9997313618659973	24.791839122772217	100.08692526817322	0.9914455413818359	92.3868236541748	103.44752073287964	0.9999953508377075	104.81836819648743	102.45615553855896	0.9999996423721313	117.1697211265564	95.30596232414246	0.9999985694885254	73.58699607849121
180	85.19807744026184	108.26901212334633	0.9999986886978149	68.94657850265503	97.29755473136902	0.9999998807907104	49.21687912940979	83.16769069433212	0.9999992847442627	41.50604963302612	79.36801791191101	0.999991774559021	81.9702250957489	112.71281123161316	0.9999992847442627	91.26540184020996	130.232426404953	0.9999984502792358	94.33050107955933	147.58691507577896	1.0	66.64495885372162	102.17516922950745	0.9999998807907104	53.62369740009308	109.70131540298462	0.9999643564224243	41.99267387390137	118.39857625961304	0.9999972581863403	44.286527156829834	84.60756725072861	1.0	30.132742404937744	98.16215300559998	0.9991045594215393	22.38626217842102	98.07034814357758	0.9652361869812012	90.3855471611023	101.8739298582077	0.9999996423721313	101.71556532382965	99.07427716255188	0.9999998807907104	109.85097646713257	91.75045169889927	0.9999953508377075	71.49193048477173
181	83.80625301599503	107.30405807495117	0.999998927116394	67.23682260513306	96.09652853012085	1.0	48.8269898891449	81.88580441474915	0.9999955892562866	40.49580717086792	76.57539767026901	0.9999943971633911	80.26867341995239	110.30170559883118	0.9999966621398926	89.24772596359253	129.37460827827454	0.999998927116394	93.90890944004059	146.46167266368866	1.0	64.6970808506012	100.82410925626755	0.9999998807907104	51.99596698721871	106.50556492805481	0.9999953508377075	38.93119716644287	111.87161302566528	0.9999980926513672	43.432203590869904	82.64182341098785	0.9999998807907104	30.561999797821045	97.25832200050354	0.9949769377708435	22.4144070148468	97.2300374507904	0.7655823230743408	88.67320775985718	101.04922437667847	0.9999997615814209	100.0165982414037	97.13745141029358	0.9999995231628418	108.12140649557114	90.8680191040039	0.9999793767929077	68.20725901424885
182	83.56504341959953	107.30933606624603	0.9999991655349731	67.41001963615417	96.08837461471558	1.0	48.76384472846985	81.66066837310791	0.9999951124191284	40.33469200134277	76.37618544697762	0.9999946355819702	80.09411239624023	110.33372378349304	0.9999971389770508	89.13468408584595	129.4377830028534	0.9999990463256836	93.86482977867126	146.1358892917633	1.0	64.81239891052246	100.92841506004333	0.9999998807907104	51.57508820295334	105.6820011138916	0.9999966621398926	35.8516935557127	109.0388058423996	0.9999971389770508	43.30508989095688	82.21305394172668	0.9999997615814209	30.76030683517456	97.87522292137146	0.9921008944511414	21.405418395996094	96.81593585014343	0.7297775745391846	88.55501174926758	101.0394366979599	0.9999998807907104	99.53108501434326	97.09875321388245	0.9999992847442627	107.02723211050034	90.23428297042847	0.9999837875366211	68.45544186234474
183	83.24536561965942	107.38273137807846	0.9999990463256836	67.1254066824913	95.853111743927	0.9999998807907104	48.139554023742676	82.40551030635834	0.999982476234436	40.608412742614746	76.32521158456802	0.9999717473983765	79.86952829360962	110.40740203857422	0.9999953508377075	89.23710870742798	129.79256415367126	0.9999988079071045	94.10739183425903	146.39815652370453	1.0	64.52534008026123	100.73759853839874	0.9999996423721313	51.22457271814346	105.61034750938416	0.9999955892562866	37.955183029174805	110.74540328979492	0.9999974966049194	43.14872884750366	82.71311736106873	0.9999992847442627	31.19946813583374	97.65309381484985	0.9806591272354126	21.740928411483765	96.16290998458862	0.5032808184623718	88.36920022964478	101.13176226615906	0.9999998807907104	99.71958342194557	96.96448683738708	0.9999984502792358	107.60871437191963	89.83067655563354	0.999991774559021	67.9582302570343
184	83.47110760211945	106.9825792312622	0.9999992847442627	67.34337031841278	95.36962747573853	0.9999998807907104	48.466094970703125	81.90479826927185	0.9999914169311523	40.315613746643066	75.87950086593628	0.9999971389770508	79.96797466278076	109.87167775630951	0.9999958276748657	88.98375034332275	130.1162325143814	0.9999986886978149	93.68221604824066	146.17094933986664	1.0	64.73255586624146	100.25924292206764	0.9999998807907104	52.21315325796604	106.213986992836	0.9999955892562866	38.641093015670776	111.0700135231018	0.9999986886978149	42.88521218299866	82.28478860855103	0.9999997615814209	31.033652782440186	97.88270306587219	0.9935835003852844	24.948346614837646	99.54917159676552	0.8189001083374023	88.46370553970337	100.72486835718155	0.9999998807907104	99.6209534406662	97.23726081848145	0.9999996423721313	107.65396147966385	90.31605434417725	0.9999872446060181	68.37041583657265
185	82.61508905887604	105.92497634887695	0.9999996423721313	66.47656786441803	94.78384065628052	0.9999998807907104	47.79346680641174	81.12331366539001	0.9999960660934448	39.846423387527466	74.58667051792145	0.9999986886978149	79.0388331413269	108.87260115146637	0.9999963045120239	87.78611660003662	127.96526384353638	0.9999996423721313	93.70762205123901	146.36618649959564	1.0	64.18256735801697	99.82570946216583	0.9999997615814209	51.77709224820137	105.3807020187378	0.9999974966049194	39.09829354286194	110.61571168899536	0.9999977350234985	42.206077337265015	81.48841214179993	0.9999998807907104	30.9649715423584	96.91866493225098	0.9957141280174255	24.637595176696777	98.58452808856964	0.9137356877326965	87.62619876861572	100.13358317315578	1.0	98.85891592502594	96.77260494232178	0.9999997615814209	107.24955976009369	89.94102430343628	0.9999939203262329	67.73820999264717
186	81.76443696022034	104.7954249382019	0.9999996423721313	65.47102522850037	93.53331756591797	0.9999996423721313	46.94572162628174	79.61421394348145	0.9999977350234985	38.88752865791321	72.91684556007385	0.9999994039535522	78.17876863479614	107.68684768676758	0.9999921321868896	87.28167080879211	127.15281200408936	0.9999992847442627	93.54571187496185	145.72703576087952	1.0	63.26597309112549	98.49101722240448	0.999998927116394	50.89038348197937	104.89513921737671	0.9999986886978149	38.155667304992676	110.54455804824829	0.9999988079071045	41.83089518547058	79.92793798446655	0.9999998807907104	29.932205200195312	96.63314962387085	0.9906771183013916	22.414068460464478	98.26613008975983	0.9247549772262573	86.74794507026672	99.15602833032608	1.0	98.66564357280731	96.36068296432495	0.9999998807907104	107.3086074590683	89.83921384811401	0.9999966621398926	66.93521404266357
187	79.53191089630127	104.84977579116821	0.9999994039535522	64.13759422302246	92.32062339782715	0.999998927116394	45.83101940155029	78.80786466598511	0.9999996423721313	38.1720507144928	71.21465611457825	0.9999997615814209	76.45215797424316	107.10629552602768	0.9999082088470459	86.27088570594788	127.03277730941772	0.9999986886978149	92.97003650665283	145.91155314445496	1.0	61.134347319602966	95.40852308273315	0.9999990463256836	49.3214213848114	105.01796698570251	0.9999995231628418	37.578409075737	109.65913677215576	0.9999990463256836	40.918853998184204	78.69214200973511	1.0	24.95926022529602	91.88847379386425	0.9910411238670349	18.54182803630829	96.08185052871704	0.8320049047470093	85.24246525764465	98.66042006015778	0.9999998807907104	97.65656304359436	96.33193254470825	0.9999997615814209	106.81501650810242	90.73130512237549	0.9999955892562866	66.60993719100952
188	79.13627052307129	104.58552408218384	0.9999986886978149	63.517425537109375	92.5366940498352	0.9999988079071045	44.690056681632996	78.36089038848877	0.9999994039535522	36.970768213272095	70.44825291633606	0.9999997615814209	76.43024319410324	107.69254037737846	0.9998825788497925	85.02487659454346	125.71854734420776	0.9999986886978149	93.07127857208252	144.49406957626343	1.0	60.53803753852844	95.74127960205078	0.9999988079071045	47.83884048461914	105.33440852165222	0.9999973773956299	36.60365164279938	110.79592037200928	0.9999943971633911	39.95336389541626	78.1674211025238	0.9999998807907104	20.91065788269043	91.96169511973858	0.9960108995437622	8.762718439102173	104.06861877441406	0.9209162592887878	84.42117351293564	99.17063748836517	0.9999996423721313	96.37737369537354	96.56759929656982	0.9999996423721313	106.71573865413666	90.31461668014526	0.9999864101409912	66.06849205493927
189	77.85975074768066	104.2891321182251	0.9999969005584717	62.19460105895996	91.38844674825668	0.999998927116394	44.209730222821236	79.14696836471558	0.9999998807907104	35.211903274059296	71.33796167373657	0.9999998807907104	75.08866184949875	107.2594923377037	0.9998890161514282	83.74367249011993	125.79960346221924	0.9999940395355225	91.76992094516754	143.3448634147644	1.0	60.18540175259113	95.74995231628418	0.9999996423721313	47.49836254119873	106.28688657283783	0.9999994039535522	37.76823377609253	111.2698917388916	0.9999996423721313	38.14627504348755	79.33140444755554	1.0	16.20124578475952	94.3953320980072	0.9994415640830994	4.3895440101623535	99.13081830739975	0.4977071285247803	83.38316488265991	98.75367152690887	0.9999992847442627	95.83137464523315	96.12237071990967	0.9999984502792358	106.770463347435	89.55866932868958	0.9999916553497314	65.5746533870697
190	76.36233043670654	104.02662754058838	0.9999955892562866	61.06223678588867	90.70773088932037	0.9999984502792358	43.06625950336456	78.74318146705627	1.0	33.17939233779907	70.99692630767822	0.9999998807907104	73.19031524658203	106.13379693031311	0.9999681711196899	82.05190145969391	124.44165706634521	0.9999947547912598	90.45698571205139	143.34768867492676	1.0	59.44762313365936	95.36574840545654	0.9999997615814209	46.81767535209656	107.00748991966248	0.9999994039535522	39.39883303642273	112.03424596786499	0.9999998807907104	36.74354004859924	78.73447465896606	1.0	13.630094051361084	90.98521757125854	0.9994630217552185	3.7018331587314606	91.05444121360779	0.10727055370807648	82.12069618701935	98.57303297519684	0.9999979734420776	94.50815272331238	97.75677442550659	0.9999991655349731	106.80457723140717	90.42750108242035	0.9999939203262329	64.12658762931824
191	73.80651021003723	102.9262182712555	0.9999833106994629	60.60379767417908	90.99611437320709	0.9999978542327881	39.80140733718872	78.33681130409241	0.9999998807907104	31.982635974884033	70.4924750328064	0.9999997615814209	70.99353814125061	105.52118873596191	0.9999932050704956	80.28901362419128	121.89529490470886	0.9999762773513794	89.30902051925659	141.04424440860748	0.9999997615814209	56.32893133163452	94.83667325973511	0.9999998807907104	45.95655333995819	105.99190831184387	0.9999997615814209	39.15026140213013	112.01842546463013	1.0	34.66820299625397	78.41809463500977	1.0	12.026984214782715	86.45741510391235	0.997564435005188	3.3175208568573	84.36671185493469	0.15723168849945068	79.28971433639526	98.19691002368927	0.9999792575836182	93.21178114414215	95.75625610351562	0.9999929666519165	105.61727547645569	90.30776357650757	0.9999988079071045	62.59262132644653
192	72.04843497276306	101.52205061912537	0.9999960660934448	58.85662078857422	90.35827040672302	0.9999992847442627	38.12121844291687	78.25151133537292	0.9999998807907104	30.1438148021698	69.99180912971497	0.9999998807907104	69.65248620510101	104.72983407974243	0.9999994039535522	78.68185663223267	120.8296799659729	0.9999606609344482	86.62796807289124	138.9441395998001	1.0	55.070679664611816	94.43081521987915	1.0	45.356884717941284	105.43042612075806	0.9999994039535522	39.68104362487793	112.29746961593628	0.9999998807907104	32.825546741485596	78.71353054046631	1.0	11.65233039855957	84.19010311365128	0.9978446960449219	3.188120126724243	83.64848420023918	0.040062908083200455	77.89549732208252	96.82107543945312	0.9999854564666748	91.72746121883392	95.4806592464447	0.9999977350234985	106.10053849220276	89.98560428619385	0.9999992847442627	61.10742175579071
193	71.46683692932129	100.36807066202164	0.9999991655349731	55.64909744262695	89.00108051300049	0.9999997615814209	34.97602200508118	77.10122835636139	0.9999998807907104	27.172806799411774	69.2219830751419	0.9999998807907104	67.95461568981409	103.69507336616516	0.9999998807907104	76.09806250035763	119.41092705726624	0.9999951124191284	84.85962557792664	136.5647087097168	1.0	53.16584753990173	93.37384974956512	1.0	44.050207525491714	104.4339587688446	0.9999996423721313	39.58560824394226	111.9113597869873	1.0	29.70822513103485	75.90819378197193	0.9999998807907104	10.34067440032959	82.5833648443222	0.9819487929344177	2.292151093482971	82.47991836071014	0.03500395268201828	76.57050228118896	94.6372013092041	0.9999868869781494	90.84702491760254	93.18972885608673	0.9999988079071045	106.40468180179596	89.05492734909058	0.9999998807907104	58.056458950042725
194	69.20656561851501	98.78916203975677	0.9999998807907104	53.517881631851196	88.80331468582153	1.0	31.62510395050049	74.7073986530304	0.9999990463256836	24.050151824951172	67.51948493719101	1.0	65.65914988517761	102.24418210983276	0.9999998807907104	73.03036642074585	117.30915570259094	0.9999978542327881	81.73454689979553	133.67542028427124	0.9999998807907104	50.624650716781616	91.88686086982489	1.0	43.528211176395416	102.96940326690674	0.9999997615814209	39.64845085144043	110.3675217628479	0.9999998807907104	26.41621422767639	74.31435704231262	0.9999998807907104	7.264095783233643	79.76779794692993	0.9285452961921692	2.4933680295944214	75.95734953135252	0.025036053732037544	73.75935649871826	93.29280042648315	0.9999889135360718	90.70232808589935	91.24932873249054	0.9999991655349731	106.31840932369232	88.70902013778687	0.9999997615814209	55.50421476364136
195	66.78315246105194	96.07840776443481	0.9999995231628418	50.58789658546448	86.10951900482178	1.0	29.435813188552856	70.765780210495	0.9999974966049194	21.913158655166626	65.60022377967834	1.0	63.87455940246582	99.81707732379436	0.9999992847442627	70.89271187782288	115.44688659906387	0.9999997615814209	78.97379803657532	134.48593378067017	1.0	49.726454734802246	90.53467130661011	0.9999997615814209	43.6477435529232	101.44485998153687	0.9999992847442627	39.777644872665405	109.48301219940186	0.9999997615814209	24.348872423171997	71.97272801399231	0.9999998807907104	5.098653316497803	78.5131995677948	0.7559216618537903	2.542298436164856	76.3141784965992	0.05264577269554138	71.07747650146484	90.04749476909637	0.9999619722366333	89.23062229156494	89.4633469581604	0.9999934434890747	106.01720917224884	88.22593450546265	0.9999995231628418	53.189865827560425
196	64.52119779586792	94.96365022659302	0.9999969005584717	48.46728515625	85.31732070446014	1.0	27.335645735263824	69.95224344730377	0.9999992847442627	19.53662258386612	65.6289472579956	1.0	62.83016610145569	98.12010216712952	0.9999918937683105	69.70755577087402	113.73144030570984	1.0	76.08757005631924	132.0817373842001	0.9999998807907104	46.916600704193115	88.1756796836853	0.9999992847442627	42.709168672561646	101.02146768569946	0.9999995231628418	39.70416188240051	109.58815884590149	0.9999997615814209	22.083893299102783	71.5595874786377	1.0	1.9895930290222168	77.7748498916626	0.49292200803756714	1.914980411529541	76.56862580776215	0.062265001237392426	70.31764841079712	90.07335329055786	0.9999402761459351	88.23676133155823	88.04864025115967	0.9999192953109741	104.87330460548401	87.59299969673157	0.9999996423721313	50.93443048000336
197	63.50316381454468	94.65453624725342	0.9999767541885376	46.805748462677	84.89972937107086	0.9999998807907104	25.924733877182007	69.67795467376709	0.9999963045120239	18.03907322883606	66.15759539604187	0.9999997615814209	61.91462469100952	97.44336819648743	0.9999678134918213	69.42667865753174	113.46137571334839	0.9999996423721313	76.38982701301575	132.25296530127525	1.0	45.35597741603851	88.263596534729	0.9999994039535522	42.899587512016296	101.73620927333832	0.9999991655349731	40.110143184661865	108.68503260612488	0.9999990463256836	20.33996033668518	71.47502017021179	1.0	1.500274658203125	77.85214519500732	0.4110037088394165	1.478128433227539	76.55161291360855	0.07231919467449188	68.19150564074516	88.71264147758484	0.999446451663971	84.65075242519379	88.17249298095703	0.999990701675415	105.17728686332703	87.48504567146301	0.9999984502792358	49.46426606178284
198	62.84167432785034	94.23914051055908	0.9999833106994629	46.17623472213745	84.62190020084381	0.9999997615814209	22.336878061294556	70.38619542121887	0.9999986886978149	16.94290590286255	66.10868787765503	0.9999997615814209	61.40305852890015	96.82492208480835	0.9999728202819824	69.14076960086823	111.48876428604126	0.9999995231628418	74.42722034454346	128.33773565292358	0.9999998807907104	44.79959321022034	87.92823648452759	0.9999992847442627	42.93674647808075	101.02496469020844	0.9999995231628418	40.156304359436035	109.28748857975006	0.9999991655349731	19.42617619037628	71.29519557952881	1.0	1.3767244815826416	78.45379853248596	0.491840660572052	1.6974382400512695	77.20053505897522	0.06936626881361008	69.03059566020966	89.13372087478638	0.9997445940971375	82.97999024391174	87.95663547515869	0.9999945163726807	104.62230467796326	87.43338942527771	0.999996542930603	49.13536024093628
199	62.29634952545166	93.30181169509888	0.999985933303833	45.47990560531616	83.88500987738371	0.9999995231628418	22.110623359680176	70.44970893859863	0.9999995231628418	16.245691776275635	66.35234951972961	0.9999996423721313	60.444458961486816	96.2349624633789	0.9999834299087524	67.10436099767685	110.70043134689331	0.9999996423721313	69.23058772087097	125.84285640716553	0.9999998807907104	44.048715241253376	87.64369487762451	0.9999995231628418	41.91750764846802	100.80973464250565	0.9999992847442627	39.43488812446594	109.90302276611328	0.999998927116394	18.98600172996521	71.49950003623962	1.0	0.9000589847564697	78.4443130493164	0.4114881753921509	0.7146360874176025	82.59530556201935	0.036799971014261246	68.52124559879303	88.74840927124023	0.9998798370361328	83.49931520223618	87.20863938331604	0.9999912977218628	104.97282838821411	87.04676055908203	0.999998927116394	46.23533391952515
200	61.35505247116089	93.16791415214539	0.9999810457229614	44.78826093673706	84.32603871822357	0.9999991655349731	20.94622939825058	71.071861743927	0.9999959468841553	16.088585138320923	67.83287949860096	0.999998927116394	59.70801484584808	95.87709045410156	0.999981164932251	65.42353630065918	109.7367627620697	0.999998927116394	61.72028386592865	123.10780870914459	0.9999988079071045	43.65447220206261	88.22184371948242	0.9999992847442627	41.756340980529785	100.23430800437927	0.9999996423721313	40.20496892929077	109.20918905735016	0.999997615814209	18.114006519317627	72.63031911849976	0.9999998807907104	1.8843841552734375	79.22045707702637	0.45536795258522034	1.9780747890472412	82.90721476078033	0.14388680458068848	66.88085412979126	88.21687459945679	0.9998620748519897	82.39527010917664	87.46232008934021	0.999993085861206	104.8119261264801	86.8779284954071	0.9999984502792358	45.4494012594223
201	60.334731101989746	92.71156638860703	0.9999585151672363	44.389040887355804	81.9772310256958	0.9999990463256836	20.011233006604016	70.93694472312927	0.999997615814209	15.016003608703613	67.80685292184353	0.9999964237213135	57.81903839111328	95.15566682815552	0.9999799728393555	62.64373064041138	108.85888713598251	0.9999808073043823	53.99317026138306	121.2958755493164	0.9999918937683105	42.639092564582825	87.917489528656	0.9999991655349731	41.60651421546936	100.22406379878521	0.9999995231628418	40.50125980377197	110.14423084259033	0.9999953508377075	16.905228853225708	72.71444749832153	0.9999997615814209	1.572951078414917	79.13429951667786	0.3365679979324341	1.8889825344085693	83.08129149675369	0.10925346612930298	65.8281397819519	87.38038206100464	0.9999121427536011	82.26279950141907	87.10376763343811	0.9999923706054688	104.23264789581299	87.32624197006226	0.9999992847442627	44.21211215853691
202	58.18359398841858	90.28119945526123	0.999984860420227	42.86965262889862	80.86505198478699	0.9999992847442627	19.439613103866577	70.88938188552856	0.999998927116394	12.6154106259346	67.70020890235901	0.9999912977218628	55.925021171569824	93.38491892814636	0.9999990463256836	58.6870002746582	106.05628848075867	0.9999309778213501	50.561283826828	117.21629703044891	0.9999830722808838	41.726579666137695	86.88096380233765	0.9999986886978149	40.93506574630737	98.91812109947205	0.9999997615814209	39.61715221405029	108.83486884832382	0.9999983310699463	15.99197006225586	72.81982135772705	0.9999997615814209	2.59004807472229	83.58440002799034	0.2816980183124542	1.5201361179351807	83.35459703207016	0.03601866960525513	63.59096908569336	85.8700180053711	0.9999895095825195	76.44891160726547	85.20338320732117	0.9999595880508423	101.61680567264557	86.16968154907227	0.9999997615814209	42.34439945220947
203	55.824817180633545	88.23892283439636	0.9999505281448364	41.453404664993286	79.90708255767822	0.9999986886978149	18.315849542617798	70.52736854553223	0.9999971389770508	11.733141869306564	68.46997192502022	0.9999743700027466	53.14003503322601	92.12600591778755	0.9999996423721313	55.44318890571594	105.1893663406372	0.9999748468399048	44.952817499637604	112.80466604232788	0.9999866485595703	40.62794256210327	85.87247061729431	0.9999995231628418	39.9378924369812	97.25504231452942	0.9999990463256836	39.2904589176178	107.88242580741644	0.9999997615814209	14.090096712112427	74.00235426425934	0.9999982118606567	2.826454281806946	84.64742976427078	0.28294849395751953	2.2453354597091675	83.49911552667618	0.05806862935423851	61.15481472015381	83.31229883432388	0.9999803304672241	74.41408634185791	84.11856187880039	0.9995434880256653	98.89165437221527	84.7713975906372	1.0	41.13761019706726
204	54.19284510612488	88.28096103668213	0.9999957084655762	38.05775809288025	79.61324071884155	0.9999970197677612	16.586411714553833	69.54369616508484	0.9999887943267822	10.039369463920593	67.98662501014769	0.9998015761375427	52.1144183203578	90.62334501743317	0.9999998807907104	52.72876614332199	104.23770356178284	0.9999988079071045	41.74272680282593	110.81815075874329	0.9999839067459106	38.6492805480957	84.55055141448975	0.9999997615814209	38.47431993484497	96.87954616546631	0.9999966621398926	37.57243084907532	106.15067994594574	0.9999995231628418	12.80496221780777	72.4166898727417	0.9999979734420776	2.2385250329971313	84.53855240345001	0.07064484059810638	1.802840232849121	83.39786672592163	0.020328622311353683	59.848565101623535	82.0928670167923	0.9999966621398926	73.16912722587585	81.86099791526794	0.9999516010284424	96.05396556854248	83.38391470909119	0.9999998807907104	38.99097180366516
205	51.85178428888321	87.45692467689514	0.9999994039535522	34.39258420467377	78.5337905883789	0.9999983310699463	13.988224029541016	69.18899726867676	0.9999501705169678	6.881360054016113	67.19778859615326	0.9807970523834229	49.79193615913391	89.79799294471741	0.9999995231628418	51.73922190070152	103.98897314071655	0.9999991655349731	41.53927779197693	110.20781826972961	0.9999923706054688	34.93958103656769	83.3258393406868	0.9999995231628418	34.78235459327698	96.87727069854736	0.9999932050704956	36.1180522441864	104.98298072814941	0.9999960660934448	9.577300786972046	71.40936970710754	0.9999768733978271	1.735968828201294	72.6103024482727	0.024176130071282387	0.7997012138366699	83.52492374181747	0.014244095422327518	57.95102071762085	81.26962208747864	0.999998927116394	72.1863489151001	80.6560127735138	0.9999078512191772	94.14928364753723	80.6549665927887	0.9999986886978149	35.09237450361252
206	50.76635777950287	86.52741050720215	0.9999995231628418	32.67223834991455	75.12069183588028	0.9999983310699463	13.600421071052551	68.2936994433403	0.9999880790710449	6.27708101272583	65.59861850738525	0.9938137531280518	48.92865753173828	88.86588859558105	0.9999992847442627	50.43630230426788	102.66599130630493	0.9999986886978149	41.49057865142822	110.84329581260681	0.999987006187439	34.77566456794739	83.06780242919922	0.9999992847442627	34.63851571083069	95.76192951202393	0.9999904632568359	36.15865123271942	104.14437699317932	0.9999979734420776	9.00515103340149	71.05298495292664	0.9999960660934448	1.7079181671142578	72.28997564315796	0.04380395635962486	1.8741414546966553	77.6446772813797	0.025852758437395096	57.32101774215698	80.57183980941772	0.9999973773956299	70.79411125183105	78.96130323410034	0.999963641166687	91.13319939374924	78.89957857131958	0.999997615814209	34.46147930622101
207	49.10684061050415	85.85883915424347	0.9999998807907104	31.731107234954834	74.98850274085999	0.9999984502792358	14.001965522766113	67.4310781955719	0.99994957447052	6.853843450546265	65.98668432235718	0.9867072105407715	46.67365121841431	89.3870701789856	0.9999988079071045	48.72146773338318	101.82878983020782	0.9999995231628418	41.57231664657593	110.04820823669434	0.9999948740005493	33.72126770019531	82.94514214992523	0.9999985694885254	34.51452016830444	96.59140872955322	0.9999873638153076	35.951214503496885	103.82348346710205	0.9999977350234985	9.173383235931396	70.56489205360413	0.999987006187439	1.5784103870391846	72.21183490753174	0.09153927117586136	35.14978069067001	109.15162396430969	0.002503509633243084	54.91750907897949	79.88913536071777	0.9999988079071045	67.83516345918179	79.00251030921936	0.9999852180480957	86.60129618644714	77.23997044563293	0.9999985694885254	33.57865619659424
208	46.4829421043396	84.76897877454758	0.9999998807907104	30.384961128234863	74.14990735054016	0.9999967813491821	12.93214476108551	67.85357764363289	0.4562961161136627	6.627196788787842	66.67218172550201	0.16950049996376038	44.63784563541412	88.32677888870239	0.9999990463256836	47.35982942581177	100.6395412683487	0.9999980926513672	40.935853481292725	109.99865198135376	0.9999966621398926	32.6562876701355	82.58003091812134	0.9999918937683105	31.863051891326904	94.56316208839417	0.9999951124191284	34.904983162879944	102.56207776069641	0.999993085861206	5.7900965213775635	69.59622371196747	0.3934272825717926	1.7716200351715088	71.47956848144531	0.028867537155747414	34.558605551719666	108.76851201057434	0.001109867705963552	52.10865070670843	78.68968152999878	0.9999957084655762	65.60538911819458	75.80303905904293	0.9999849796295166	83.96060983836651	72.90542602539062	0.9999996423721313	31.83994722366333
209	42.62230944633484	81.64516425132751	0.999997615814209	27.57585620880127	73.50020503997803	0.9999860525131226	5.456808567047119	66.96952903270721	0.03836633265018463	5.509455680847168	67.76102641224861	0.02874046191573143	40.97037982940674	85.4236341714859	0.9999990463256836	46.37119913101196	99.20620584487915	0.99998939037323	41.566280364990234	109.51619827747345	0.9999990463256836	29.99925422668457	81.73730444908142	0.9998201727867126	29.895260334014893	93.45599615573883	0.9999666213989258	35.26573270559311	103.16312098503113	0.9999874830245972	5.893529772758484	73.73531746864319	0.09210550040006638	33.74170780181885	87.14079809188843	0.007715893443673849	34.964590668678284	108.50942403078079	0.0016776823904365301	47.61895823478699	77.15785932540894	0.9999598264694214	60.46530067920685	73.61030673980713	0.9999576807022095	78.27309989929199	69.60066986083984	0.9999998807907104	30.299267768859863
210	40.169567346572876	80.16338038444519	0.9999994039535522	26.21006679534912	74.27359449863434	0.9999440908432007	5.316276669502258	66.70517766475677	0.022939389571547508	3.3434420824050903	74.39887285232544	0.016378624364733696	38.74573111534119	84.59653866291046	1.0	45.6186408996582	98.63815903663635	0.9999814033508301	41.10354661941528	109.62745475769043	0.9999979734420776	25.913159370422363	81.80073833465576	0.9996535778045654	28.320075511932373	93.08814013004303	0.9998823404312134	33.02193593978882	103.79605078697205	0.9999483823776245	5.780489563941956	73.83703374862671	0.06702294945716858	34.07518005371094	86.47244787216187	0.005087409634143114	34.31171429157257	108.14730437099934	0.0007004630751907825	42.175941467285156	74.57364535331726	0.9999934434890747	54.925564765930176	72.98060464859009	0.9999953508377075	72.75755071640015	63.28588533401489	0.9999877214431763	27.764473468065262
211	38.04171586036682	78.90515613555908	0.9999995231628418	25.2583224773407	72.59224843978882	0.9999054670333862	4.708987534046173	71.88721418380737	0.03171602636575699	3.3874701261520386	74.5158839225769	0.026987755671143532	37.110334038734436	84.30805805325508	1.0	44.30398225784302	98.26183712482452	0.9999608993530273	37.47617018222809	110.52644968032837	0.9999957084655762	24.923644542694092	81.6526267528534	0.999697208404541	25.782634735107422	92.65715432167053	0.9999420642852783	27.48665750026703	105.8490138053894	0.9999561309814453	5.435120224952698	73.57573890686035	0.09161078929901123	33.3236083984375	86.44680309295654	0.0052679735235869884	3.5148036777973175	109.19587540626526	0.0005699657485820353	40.37084770202637	73.73750925064087	0.9999973773956299	51.869560182094574	71.01738572120667	0.9999972581863403	66.17801928520203	58.498061299324036	0.9999645948410034	26.563865661621094
212	37.50227189064026	78.58360052108765	0.9999995231628418	24.906236171722412	72.18523287773132	0.9998069405555725	5.257290244102478	66.38202130794525	0.060201000422239304	3.2884815335273743	74.35808169841766	0.047040849924087524	36.2129472643137	84.39763194322586	0.9999998807907104	44.458924770355225	96.21042156219482	0.9999213218688965	39.972957134246826	108.9272403717041	0.9999854564666748	24.475215911865234	81.24424743652344	0.9990729093551636	23.95725679397583	92.02728767134249	0.9999316930770874	23.237167358398438	106.28602838516235	0.9999382495880127	5.392850756645203	73.22675943374634	0.155070960521698	33.71189546585083	85.0177526473999	0.0052233729511499405	3.5564200580120087	109.0520590543747	0.0033424985595047474	39.764103412628174	73.48305153846741	0.999997615814209	50.025331020355225	69.60197949409485	0.999997615814209	59.65848562121391	54.578933000564575	0.9999672174453735	27.254762709140778
213	38.23225402832031	78.99955654144287	0.9999996423721313	24.691324949264526	72.0561420917511	0.9999227523803711	4.901547968387604	71.5462098121643	0.08223108947277069	3.266814410686493	74.12576246261597	0.05905069783329964	35.987853524275124	84.32085514068604	0.9999998807907104	44.25899964570999	95.55864810943604	0.9998570680618286	41.72091007232666	109.50533854961395	0.9999959468841553	24.352919101715088	80.58760285377502	0.9992392063140869	22.086049556732178	91.07144206762314	0.9996073842048645	16.14469003677368	106.39782667160034	0.9994410872459412	5.293097615242004	72.77154493331909	0.18560846149921417	4.506128251552582	91.26716470718384	0.01862538792192936	1.8273847103118896	109.56502270698547	0.011371917091310024	40.22797203063965	73.61226296424866	0.9999985694885254	49.84894156455994	68.05898712202907	0.9999947547912598	57.17394399642944	54.45683240890503	0.9999492168426514	26.8347065448761
214	37.325722336769104	78.31597518920898	0.9999997615814209	23.810147285461426	72.19133925437927	0.9999624490737915	5.759010195732117	66.40876495838165	0.05389273539185524	2.9684640169143677	73.98138952255249	0.027721164748072624	34.74236536026001	83.96433746814728	0.9999998807907104	43.21283966302872	95.45551204681396	0.999665379524231	41.57404184341431	110.26275753974915	0.9999994039535522	21.46844220161438	78.94500303268433	0.999664306640625	17.805171251296997	89.33555579185486	0.9981890320777893	12.836386740207672	103.2015061378479	0.9992653727531433	5.170934557914734	72.69096112251282	0.07677877694368362	12.949680984020233	87.81221199035645	0.08946873992681503	2.572939872741699	95.87040519714355	0.008909964933991432	39.53570008277893	72.70421028137207	0.9999996423721313	47.818445682525635	67.57430103421211	0.9999990463256836	53.91035056114197	54.414879322052	0.9999797344207764	25.873798370361328
215	34.64893555641174	78.63132333755493	0.9999996423721313	19.683019548654556	70.76226425170898	0.9999841451644897	6.355223178863525	66.52486503124237	0.06729468703269958	3.0526840686798096	74.18886291980743	0.013227221556007862	33.24875855445862	83.19756233692169	0.9999996423721313	42.94088041782379	96.25179147720337	0.999954104423523	41.95577573776245	110.57740044593811	0.9999995231628418	18.638113260269165	76.35987523198128	0.9999544620513916	13.482267379760742	90.08387386798859	0.9992204904556274	12.326365172863007	99.56193679571152	0.9859463572502136	5.251795649528503	73.12584567070007	0.044642094522714615	3.8629122972488403	89.38649010658264	0.15999355912208557	1.8895525932312012	94.95638060569763	0.02279098890721798	38.462202072143555	72.55168151855469	0.9999998807907104	47.61161279678345	65.87130451202393	0.9999983310699463	53.0055615901947	54.7255322933197	0.999953031539917	24.120548725128174
216	34.395368218421936	77.99361085891724	0.9999996423721313	22.92030429840088	71.11867952346802	0.9999603033065796	6.486870288848877	65.94247627258301	0.09454860538244247	3.6983127892017365	73.71057033538818	0.03558342903852463	33.16262078285217	83.54421871900558	0.9999994039535522	42.42841589450836	95.29851293563843	0.9999567270278931	41.30251598358154	110.03832936286926	0.9999994039535522	18.003478169441223	75.9372335895896	0.9998693466186523	12.626341044902802	86.52236080169678	0.9989092350006104	5.854070544242859	92.74056547880173	0.9605134725570679	5.641894698143005	72.31824350357056	0.08202093839645386	3.9476215541362762	88.19457292556763	0.14148938655853271	2.3479212522506714	93.90054678916931	0.06727928668260574	38.62764835357666	72.25129556655884	0.9999998807907104	46.86797332763672	65.67179417610168	0.9999971389770508	52.63299286365509	54.43345665931702	0.9999802112579346	24.821956396102905
217	32.44768810272217	78.01977705955505	0.9999995231628418	17.95665454864502	69.66276168823242	0.9999557733535767	6.266203880310059	65.92043566703796	0.12502941489219666	3.1537981629371643	74.03346848487854	0.039391689002513885	30.974379539489746	83.27991580963135	0.9999967813491821	40.78825497627258	95.40556621551514	0.9998887777328491	41.35922956466675	109.08142125606537	0.9999998807907104	16.815370082855225	75.39878875017166	0.9998955726623535	12.082805968821049	86.63029909133911	0.9985886216163635	5.789579272270203	93.13009977340698	0.9306484460830688	5.211602687835693	72.21776795387268	0.1080840602517128	3.4554383754730225	84.07771126925945	0.12580670416355133	2.1420185565948486	93.91296231746674	0.029274223372340202	37.260215520858765	72.11160945892334	0.9999997615814209	45.59091138839722	64.95439195632935	0.9999971389770508	52.30936214327812	53.91038978099823	0.999990701675415	22.794363260269165
218	32.59460926055908	78.29198145866394	0.9999996423721313	18.28551757335663	69.71086597442627	0.9999368190765381	7.828218460083008	67.06804239749908	0.19884316623210907	4.46088981628418	66.91843974590302	0.06503002345561981	31.23520040512085	83.47032141685486	0.9999984502792358	40.66971445083618	95.23448657989502	0.9998996257781982	41.14094591140747	109.59538233280182	0.9999997615814209	16.96597671508789	75.53080978989601	0.9998816251754761	12.401071339845657	85.97958278656006	0.9982640147209167	13.194025039672852	93.44722306728363	0.9589352011680603	5.612556457519531	71.97955846786499	0.13753539323806763	4.09297738224268	83.91547169536352	0.20211200416088104	2.580946445465088	93.69009125232697	0.058900319039821625	37.49595010280609	72.17240858078003	0.9999998807907104	45.28856706619263	64.73484420776367	0.9999953508377075	51.70312091708183	53.575361132621765	0.9999947547912598	24.637378454208374
219	31.87323522567749	77.7213807106018	0.9999995231628418	17.83982515335083	70.03242063522339	0.9999704360961914	5.9461774826049805	66.11510300636292	0.16581398248672485	3.088149845600128	73.93107056617737	0.07508578896522522	30.78701400756836	83.36681604385376	0.9999959468841553	40.389063358306885	94.50263357162476	0.999849796295166	41.01236581802368	110.11785840988159	0.9999996423721313	16.84426999092102	75.9470571167767	0.9999145269393921	12.7600776553154	86.4287486076355	0.9985495209693909	6.457837104797363	92.6565893292427	0.9758007526397705	4.944899380207062	72.43512105941772	0.17039430141448975	3.9515025056898594	84.10742170363665	0.18846510350704193	2.5645660161972046	93.45227062702179	0.08550169318914413	36.61114543676376	72.04489088058472	0.9999997615814209	44.722673416137695	64.30139589309692	0.999994158744812	50.83482837677002	54.06906032562256	0.9999932050704956	22.345374584197998
220	30.906811237335205	78.00631189346313	0.9999997615814209	17.226070404052734	70.96387386322021	0.9999722242355347	7.6448588371276855	70.24033498764038	0.6968638896942139	3.0461297035217285	74.97445523738861	0.3827313482761383	29.48491144180298	83.59556406736374	0.9999951124191284	38.68891787528992	95.29830241203308	0.9999798536300659	40.71754598617554	108.98260164260864	0.9999998807907104	16.47128939628601	76.92201036214828	0.9998430013656616	13.925293207168579	86.9446849822998	0.9966830611228943	14.012728929519653	95.21613621711731	0.9824867248535156	4.640489637851715	73.4076988697052	0.6687273383140564	11.728877276182175	86.18257713317871	0.21408501267433167	3.2523579597473145	93.59150683879852	0.11703669279813766	34.50692796707153	72.68917942047119	0.9999998807907104	42.546191334724426	67.74666804075241	0.9999963045120239	49.87224221229553	55.411128997802734	0.9999873638153076	21.47133159637451
221	28.602980136871338	77.01498091220856	0.9999974966049194	14.897130012512207	70.58254528045654	0.999968409538269	4.083655878901482	72.16306233406067	0.688330888748169	2.9288227558135986	75.68692475557327	0.3198711574077606	28.363163113594055	81.09354066848755	0.9999641180038452	36.737937688827515	94.34252548217773	0.9999831914901733	39.83413100242615	108.68570971488953	1.0	15.010693550109863	76.66624772548676	0.9996583461761475	12.648711860179901	87.23720359802246	0.9949679970741272	13.653625965118408	95.60984086990356	0.9848239421844482	3.9355112835764885	73.71917247772217	0.7008167505264282	4.762693345546722	84.93498480319977	0.11890183389186859	3.534462809562683	92.93146198987961	0.06177820265293121	30.756612539291382	71.59038233757019	0.9999926090240479	39.97212600708008	67.28705894947052	0.9999990463256836	50.34826099872589	56.57325458526611	0.9999845027923584	19.432938158512115
222	25.468976974487305	77.3847907781601	0.9999058246612549	12.678405284881592	71.33059930801392	0.9995724558830261	3.461219310760498	72.9638831615448	0.5219353437423706	3.0151489973068237	77.02463066577911	0.22110749781131744	23.52535390853882	79.89750814437866	0.9999866485595703	34.207541823387146	93.15011692047119	0.9999924898147583	38.87516784667969	107.57174175977707	1.0	13.756325721740723	77.86179614067078	0.9943125247955322	14.631235599517822	88.28685283660889	0.9938932657241821	14.270576477050781	95.05949091911316	0.9855809807777405	3.3634042143821716	74.91336488723755	0.46359720826148987	5.102477073669434	85.30040895938873	0.035787686705589294	2.0825001001358032	86.7474148273468	0.03520101308822632	26.26066780090332	70.96258640289307	0.9999927282333374	37.365833044052124	66.9795663356781	0.9999986886978149	50.00523364543915	56.914878368377686	0.9999819993972778	17.072551012039185
223	18.061371564865112	76.07347432523966	0.9999890327453613	5.288801431655884	73.67797303199768	0.9968360662460327	3.2005317211151123	73.7602858543396	0.13417388498783112	2.969906806945801	78.73643851280212	0.03380913659930229	18.234684705734253	77.07623302936554	0.9999914169311523	31.71993589401245	91.82144437730312	0.9999772310256958	37.76099491119385	106.68475365638733	1.0	5.707368612289429	76.32416021823883	0.9947751760482788	6.2162556648254395	85.8147566318512	0.9855062961578369	5.940821170806885	93.42960727214813	0.7815720438957214	3.428133249282837	75.13466948270798	0.08701343089342117	5.432053446769714	85.95843422412872	0.0017482858384028077	1.8723597526550293	86.7026596069336	0.0011338838376104832	22.368605136871338	71.26324367523193	0.999992847442627	34.45951175689697	67.32128870487213	0.9999991655349731	49.42493772506714	55.97489857673645	0.999992847442627	7.53473424911499
224	14.92492389678955	76.40900066494942	0.9999736547470093	2.7228294610977173	73.07674145698547	0.9904962778091431	2.728987216949463	73.23365068435669	0.004359886981546879	3.30176842212677	78.99990677833557	0.00024303814279846847	15.311307907104492	75.94958091154695	0.9998435974121094	28.572673082351685	88.0423846244812	0.9996161460876465	36.99335569143295	107.45048522949219	1.0	3.2046924829483032	75.43420642614365	0.9753177165985107	3.99370481306687	84.08225665986538	0.9146886467933655	4.238520622253418	94.30610084533691	0.17633193731307983	3.256081223487854	74.64137029647827	0.0011640426237136126	12.004324913024902	76.34323137998581	8.404531399719417e-05	36.49035596847534	106.7991749048233	0.00014147217734716833	19.30279976129532	70.48195433616638	0.9999713897705078	30.005960941314697	67.62436136603355	0.999997615814209	47.99946117401123	55.474363803863525	0.9999865293502808	7.8300230503082275
225	14.185137748718262	74.54834794998169	0.999934196472168	1.7452294826507568	73.48821425437927	0.9559210538864136	3.2143853902816772	73.65660953521729	0.002283515641465783	3.8398317992687225	79.17454218864441	9.737691289046779e-05	14.90381908416748	75.46345269680023	0.9994328618049622	26.39681899547577	87.39325046539307	0.9994402527809143	36.26741448044777	106.93996024131775	0.9999998807907104	2.690850615501404	75.94454048573971	0.8779565691947937	3.5408817529678345	82.97309470176697	0.7881424427032471	2.922565221786499	94.97505807876587	0.014097101055085659	3.389508306980133	74.34042978286743	0.0006007049814797938	11.90796709060669	75.86070968210697	0.00010768174979602918	49.330323696136475	59.59126338362694	0.00034512419370003045	19.571240186691284	70.58135867118835	0.9998667240142822	27.828017234802246	66.54905986785889	0.9999033212661743	47.76039123535156	54.84099888801575	0.9999881982803345	6.7215576171875
226	13.042469501495361	74.05027341842651	0.9998842477798462	1.1081128120422363	73.77277970314026	0.8990069031715393	2.897253155708313	73.13806915283203	0.0012294258922338486	4.127355262637138	79.32962369918823	6.079251761548221e-05	14.679356575012207	75.42037063837051	0.9979490637779236	24.112751007080078	86.85532140731812	0.9996296167373657	35.442533910274506	106.64846336841583	0.9999997615814209	2.0633530616760254	76.1301997601986	0.7353105545043945	3.3224847316741943	83.37761861085892	0.7420440912246704	2.8099180459976196	94.84558820724487	0.025076109915971756	3.162574887275696	74.04341232776642	0.00036905461456626654	12.130074501037598	76.13781113922596	0.00010149095760425553	48.55251598358154	59.543282985687256	0.0009632926667109132	19.505990982055664	70.67327165603638	0.9994530081748962	25.691730499267578	66.33020162582397	0.9990484118461609	48.074491024017334	55.201236724853516	0.9999746084213257	6.3865966796875
227	11.708742141723633	74.81238341331482	0.9983750581741333	0.503650426864624	75.18408167362213	0.408493310213089	2.818395733833313	73.79372048377991	0.0014597858535125852	4.796156644821167	79.90762281417847	3.0475972380372696e-05	10.565064430236816	80.45102643966675	0.9232875108718872	21.998505115509033	85.21036064624786	0.9979026317596436	34.65012800693512	106.7651731967926	0.9999997615814209	2.801374077796936	81.30565690994263	0.31108376383781433	3.4698038697242737	83.58605214953423	0.4626319408416748	2.303430199623108	94.82801294326782	0.010603089816868305	2.3648462295532227	75.03482109308243	0.0004331400850787759	11.386260986328125	76.26450842618942	6.375753582688048e-05	48.08086323738098	59.23494356870651	0.00441368855535984	17.20042586326599	70.65195822715759	0.9906141757965088	21.032989859580994	67.42801862955093	0.999674916267395	48.086854696273804	55.58026099205017	0.999925971031189	4.728656470775604
228	11.745784759521484	72.8985857963562	0.9882700443267822	-0.2550086975097656	74.98328685760498	0.35950466990470886	2.8799490928649902	73.67295169830322	0.0008984797750599682	4.382995218038559	79.62533760070801	1.7874332115752622e-05	10.168722152709961	80.64419293403625	0.9181152582168579	19.592152297496796	85.27327740192413	0.9992897510528564	32.77614116668701	107.37293565273285	0.9999984502792358	2.529165506362915	80.99078226089478	0.3102262020111084	4.296536594629288	83.65368494391441	0.314003586769104	3.1181994676589966	96.33591747283936	0.007353820838034153	2.2197890281677246	74.09301805496216	0.00021729606669396162	11.458701133728027	75.83286502957344	2.6612562578520738e-05	46.95973873138428	60.56593805551529	0.0026297960430383682	8.219764232635498	70.7114200592041	0.94492506980896	19.87767843157053	67.49658751487732	0.9998965263366699	47.2510986328125	55.51874089241028	0.9998835325241089	4.897451102733612
229	11.079280853271484	72.9679446220398	0.9854635000228882	-0.10562467575073242	74.82279670238495	0.33293598890304565	2.689319610595703	73.1055154800415	0.0009264391264878213	4.263860136270523	79.3455650806427	2.6589201297610998e-05	9.881194591522217	80.10669112205505	0.9264196157455444	18.452311277389526	85.60056757926941	0.9998874664306641	29.1759672164917	108.122862406075	0.9999688863754272	2.6829068660736084	81.6189215183258	0.31137388944625854	4.95729398727417	84.05168325081468	0.5117017030715942	4.069703690707684	96.10448932647705	0.01752220280468464	1.8765902519226074	73.82996869087219	0.00023696263087913394	9.85238265991211	88.0291678905487	4.554630140773952e-05	46.24451303482056	60.621745467185974	0.0009179089101962745	8.319237232208252	70.58190655708313	0.9446253776550293	19.35489058494568	66.84145450592041	0.999908447265625	46.876973152160645	55.7107298374176	0.9997088313102722	5.115424036979675
230	7.293409824371338	74.37734937667847	0.977919340133667	-0.21700143814086914	74.99336421489716	0.22112107276916504	2.5933914184570312	72.98407363891602	0.0006139292963780463	4.420624613761902	79.26063227653503	2.5246356017305516e-05	8.679528713226318	79.9884557723999	0.9360714554786682	16.76044774055481	85.2285053730011	0.9995865225791931	23.136234283447266	104.92255592346191	0.9999785423278809	2.699929356575012	82.10481977462769	0.2097811996936798	3.9342513903975487	84.7650654911995	0.40388408303260803	3.6545567214488983	96.32371473312378	0.019742803648114204	0.5467004776000977	87.24112796783447	0.00023912466713227332	9.362091541290283	88.20567274093628	4.618417369783856e-05	46.87200307846069	59.828292310237885	0.003577034454792738	8.093816757202148	70.36064386367798	0.9417427182197571	19.126839876174927	67.14298820495605	0.9997807145118713	47.30506992340088	55.29094958305359	0.9998072981834412	4.669263660907745
231	7.287233352661133	74.063143491745	0.9901196956634521	0.22533440589904785	74.83969140052795	0.26677554845809937	2.2941089868545532	72.6105477809906	0.0007927460828796029	4.694620370864868	79.35664558410645	5.397401764639653e-05	6.048335313796997	76.49390032887459	0.9709315896034241	16.257986068725586	84.47248312830925	0.9994195699691772	18.674190282821655	104.30252242088318	0.9999984502792358	2.713967442512512	82.13079166412354	0.2672349214553833	4.193917512893677	85.12404990196228	0.5719143748283386	4.120429791510105	96.97287702560425	0.09576518088579178	0.09337520599365234	87.45168352127075	0.0003838518459815532	8.668097019195557	87.5394377708435	7.927127444418147e-05	47.071045875549316	59.93929602205753	0.005548540502786636	8.176952362060547	69.51183688640594	0.9784038662910461	18.84912359714508	66.2257331609726	0.999269425868988	47.93556308746338	55.41183567047119	0.9998608827590942	4.783598303794861
232	10.799543142318726	73.52324676513672	0.988162100315094	0.21727418899536133	74.60716927051544	0.22986532747745514	1.8502771854400635	72.78832650184631	0.0007952125743031502	4.544629871845245	79.36781239509583	7.64007490943186e-05	5.743169903755188	76.65187937021255	0.9689759612083435	14.297161102294922	84.4549979865551	0.9994252920150757	14.371169090270996	104.42812275886536	0.9999451637268066	2.77157723903656	82.05572831630707	0.2725861370563507	4.058379385620356	85.17834234237671	0.5088167786598206	3.9314323887228966	97.00983238220215	0.15117213129997253	0.08721685409545898	87.80197048187256	0.00048413322656415403	8.042400360107422	87.49072551727295	8.179216820280999e-05	45.95000600814819	59.6036142706871	0.003975636791437864	8.240659236907959	69.25847613811493	0.9733865261077881	18.844509720802307	66.22974073886871	0.9985465407371521	46.92790603637695	55.786049365997314	0.9997949004173279	4.603307485580444
233	10.292195081710815	72.77364540100098	0.9902106523513794	0.7471163272857666	74.0245451927185	0.2740655541419983	-0.39127302169799805	88.07968997955322	0.000833956291899085	3.482092320919037	89.83338928222656	0.0001766691420925781	5.722720146179199	76.49179783463478	0.9720529317855835	15.753098011016846	83.31102120876312	0.9994664788246155	12.764571249485016	101.33211588859558	0.9997518658638	2.833171844482422	81.87279677391052	0.3253398537635803	4.183635458350182	85.58785045146942	0.564449667930603	3.5495025515556335	96.44536542892456	0.41685041785240173	-0.13642168045043945	88.15804076194763	0.0006860661087557673	6.3389246463775635	87.87662744522095	0.00018047452613245696	45.96211767196655	59.72066542506218	0.014515437185764313	8.200697422027588	68.75306755304337	0.9695489406585693	17.477033138275146	66.43655347824097	0.9986988306045532	46.76251220703125	55.47285747528076	0.9996091723442078	4.741814136505127
234	9.784600496292114	72.59638357162476	0.9983242154121399	0.8707637786865234	74.277308344841	0.40649089217185974	-0.1510910987854004	88.66749691963196	0.001043264172039926	3.3957908749580383	90.16612541675568	0.0003513200208544731	5.801004528999329	76.19365394115448	0.9886128306388855	14.89335298538208	82.97130644321442	0.9995865225791931	10.181696653366089	99.42391157150269	0.9999545812606812	2.7417248487472534	81.99322533607483	0.45871150493621826	5.015075087547302	86.32697868347168	0.8154155015945435	3.362022280693054	95.73560333251953	0.8726539611816406	-0.4823746681213379	88.38760733604431	0.0008931409101933241	5.701600432395935	87.28284645080566	0.0002724474761635065	4.151878789067268	96.32641410827637	0.007196941878646612	8.437569618225098	68.41870677471161	0.9937492609024048	19.59089359641075	63.437514781951904	0.999445378780365	46.33531093597412	54.7968225479126	0.9995442032814026	4.440840810537338
235	6.61163067817688	70.7947130203247	0.9919533133506775	-0.14337873458862305	74.4943482875824	0.2118379920721054	-0.10987663269042969	89.18168830871582	0.0008955835946835577	3.6703330874443054	89.42178535461426	0.0006279533263295889	4.939015567302704	76.37866097688675	0.9666823148727417	14.0419762134552	82.89072751998901	0.9997989535331726	9.880975008010864	98.06854474544525	0.9998500347137451	2.1679497957229614	82.52515983581543	0.34106260538101196	4.791722893714905	86.44883847236633	0.8402035236358643	2.9282407760620117	94.73040437698364	0.8225646615028381	-0.4917178153991699	88.94425368309021	0.000999215990304947	5.076661229133606	87.5453667640686	0.0003196378529537469	45.52811813354492	59.52494487166405	0.01002887450158596	7.509899139404297	68.52818304300308	0.9782063961029053	17.957200288772583	63.71446251869202	0.996673583984375	45.8593715429306	53.92044818401337	0.999446451663971	4.642634928226471
236	6.343648195266724	70.74180722236633	0.9937224984169006	-0.25699377059936523	74.74171137809753	0.12813815474510193	-0.365264892578125	89.01421093940735	0.0005321704666130245	3.4839550256729126	89.4071638584137	0.0004307297058403492	4.8959850668907166	76.65909802913666	0.9661325216293335	13.65542185306549	83.36136400699615	0.9996410608291626	9.627536058425903	97.96380424499512	0.9999489784240723	2.092928886413574	82.30887353420258	0.20935103297233582	4.494970113039017	86.3325264453888	0.7925702333450317	2.93524968624115	95.0573844909668	0.7948635220527649	-0.7412619590759277	88.91298365592957	0.000684232625644654	4.547107458114624	87.39888668060303	0.000179798633325845	4.17091378569603	95.87194013595581	0.0054318844340741634	7.153970241546631	68.54079085588455	0.9816151261329651	17.429316520690918	63.130186796188354	0.9959703683853149	45.253551959991455	54.334269523620605	0.999315619468689	4.253244698047638
237	5.83803403377533	70.67837500572205	0.9925047159194946	2.12827205657959	70.62665104866028	0.042795103043317795	-0.6319065093994141	89.05199480056763	0.0003981375484727323	3.7053636014461517	88.96823811531067	0.00039693358121439815	4.842428743839264	73.50831365585327	0.9342724680900574	12.019169226288795	82.38565385341644	0.9994638562202454	9.035943984985352	98.46092545986176	0.9999384880065918	1.120393991470337	82.78495717048645	0.078157439827919	4.16370090842247	86.84593105316162	0.617070734500885	2.117461919784546	96.00344610214233	0.581855297088623	-1.1347146034240723	88.96930432319641	0.0006014127284288406	4.400449872016907	86.94559049606323	0.00010039441258413717	41.14745879173279	59.61992418766022	0.006516189780086279	6.406226396560669	68.29109862446785	0.9611557722091675	15.468062400817871	61.816526889801025	0.9900742173194885	42.82804191112518	53.567471981048584	0.9996188879013062	4.05931481346488
238	4.713509142398834	70.59256958961487	0.9929628968238831	0.707012414932251	70.13559985160828	0.02452693320810795	-0.6411004066467285	89.40391302108765	0.0002225374773843214	3.4348033666610718	89.04454445838928	0.00030061634606681764	3.4976962208747864	73.17734956741333	0.9350364208221436	11.223275423049927	82.14701521396637	0.999334990978241	8.244359970092773	98.29873216152191	0.9999167919158936	0.7172560691833496	82.55926251411438	0.051771268248558044	3.422839939594269	86.30706763267517	0.6488546133041382	1.8001623153686523	95.38433909416199	0.4953276216983795	-1.0783743858337402	89.25378203392029	0.0005082129500806332	2.9999078512191772	80.51139736175537	0.00012832018546760082	3.0319467782974243	95.4725501537323	0.006230591796338558	5.270918846130371	67.24942004680634	0.9471334218978882	14.388701915740967	60.99580520391464	0.97216796875	40.251707553863525	53.444945335388184	0.9996770620346069	3.6110000014305115
239	4.78627336025238	69.62054324150085	0.988488495349884	-1.1736907958984375	74.68211090564728	0.02724429778754711	-0.6447930335998535	89.53157234191895	0.00019651777984108776	2.8940670490264893	88.57898736000061	0.0001953857281478122	3.9003991782665253	71.92701292037964	0.8665770292282104	10.31060242652893	81.53815984725952	0.9925014972686768	8.217489004135132	97.94446873664856	0.9997534155845642	0.32854795455932617	76.27435854077339	0.04156698286533356	3.7174965143203735	85.83846259117126	0.1972203254699707	2.1683709621429443	94.47537446022034	0.2769775390625	-1.2501873970031738	89.48988842964172	0.00032600597478449345	9.563080787658691	61.94428277015686	0.00029114235076121986	3.283083915710449	94.76661348342896	0.003370103659108281	5.440975666046143	67.53483870625496	0.9076194167137146	10.723311424255371	60.80388343334198	0.9700354933738708	34.55832302570343	50.852351665496826	0.9997076392173767	3.71452796459198
240	3.7671613097190857	68.68240934610367	0.9941377639770508	0.36126041412353516	69.24007105827332	0.008094790391623974	-0.7406888008117676	89.74039721488953	0.00013525484246201813	2.5156761407852173	88.66789197921753	8.738425822230056e-05	2.982395648956299	70.57455039024353	0.890714168548584	8.357119083404541	81.86934399604797	0.9946029782295227	7.632593631744385	96.90912365913391	0.9998536109924316	0.8196003437042236	75.83454900979996	0.008591149002313614	2.266562342643738	85.48632574081421	0.058712974190711975	1.8939812183380127	94.45698308944702	0.12438290566205978	-1.363433837890625	90.31452119350433	0.0002195990236941725	8.744306564331055	60.934862196445465	0.00053591892356053	2.949168086051941	94.59731101989746	0.007855290547013283	4.813560903072357	66.57487404346466	0.9063505530357361	7.1616058349609375	59.55915552377701	0.971591591835022	29.19502067565918	48.34564995765686	0.9947370886802673	3.48464572429657
241	3.6907109320163727	68.47947543859482	0.9403876662254333	-0.7529635429382324	69.79501581192017	0.0023152087815105915	-0.7651491165161133	89.66219973564148	0.0001227019529324025	2.217844843864441	88.29945397377014	2.4915045287343673e-05	1.69083833694458	68.9862848520279	0.5013836026191711	6.794597387313843	80.89512276649475	0.9340447187423706	5.819006323814392	97.55830216407776	0.999609649181366	0.47866034507751465	75.27053898572922	0.0025023524649441242	0.9133012294769287	85.3376796245575	0.008418341167271137	0.9517183303833008	93.85285198688507	0.019927438348531723	-1.6182613372802734	90.62589454650879	0.00016948200936894864	6.802513122558594	60.28000104427338	8.258996240328997e-05	2.9184733629226685	93.62597990036011	0.00987738836556673	4.403967082500458	65.09298133850098	0.44823721051216125	4.260196030139923	58.917956590652466	0.5970128178596497	26.368794441223145	42.78835618495941	0.9488816261291504	2.3203126192092896
242	2.8900177478790283	69.11494970321655	0.2293490171432495	-1.426008701324463	75.17219763994217	0.00014153194206301123	-0.0028667449951171875	90.24747335910797	6.306474097073078e-05	3.688423752784729	76.00058929424267	7.764633664919529e-06	0.06869983673095703	67.98886959906667	0.015004172921180725	5.987242937088013	80.92913508415222	0.4380192458629608	4.959928512573242	97.85236096382141	0.9994046688079834	-0.3151063919067383	75.47883647680283	0.00022993380844127387	1.1963794231414795	85.53987383842468	0.0008270819089375436	1.078413724899292	92.69971746206284	0.006040054839104414	-1.4927749633789062	91.06064283847809	6.424916500691324e-05	4.817159116268158	60.09524612873793	8.444129889539909e-06	3.04767107963562	93.67181372642517	0.005164653062820435	2.364198327064514	65.60046482086182	0.019707825034856796	2.7777048349380493	59.53941485285759	0.016067225486040115	15.772343635559082	41.91121578216553	0.9147014617919922	3.4860215187072754
243	2.086331844329834	67.4750964641571	0.0071468111127614975	-0.8504447937011719	2.901703357696533	1.1682737749652006e-05	-1.3656516075134277	5.236859440803528	8.695889846421778e-05	2.760618805885315	74.82790422439575	2.8780293632735265e-06	2.2074944972991943	79.2060775756836	0.000774695654399693	3.5219337046146393	81.62821125984192	0.033628471195697784	4.780783236026764	98.87258684635162	0.9978405237197876	-1.009274959564209	75.34907120466232	1.8512442693463527e-05	0.008924722671508789	80.28478240966797	0.00010216396185569465	-1.6448731422424316	96.68153691291809	0.0006641307845711708	4.185606449842453	1.8665316104888916	5.302145655150525e-05	3.1659350991249084	59.28108358383179	2.0832860627706395e-06	2.8263909816741943	93.21526646614075	0.0029305736534297466	0.8086247444152832	65.17232179641724	0.0003940940950997174	1.3276593685150146	59.59488916397095	0.00039447631570510566	5.716796636581421	42.61859393119812	0.7823130488395691	0.07723522186279297
244	3.8788643181324005	81.22924947738647	0.0006432008231058717	-1.0364141464233398	2.393778443336487	6.031608791090548e-06	-2.1392641067504883	4.98527717590332	3.900204683304764e-05	0.889549732208252	88.1193835735321	2.502935785742011e-06	1.3704314231872559	79.7171778678894	0.00014690622629132122	-0.40525197982788086	87.72286558151245	0.0015457062982022762	3.820393458008766	99.7331078350544	0.9945907592773438	3.553357630968094	0.7209196090698242	5.764383786299732e-06	0.42976903915405273	79.71673226356506	1.3769380529993214e-05	-1.8706278800964355	95.99435758590698	0.0006517015863209963	-1.0627589225769043	90.78954493999481	3.133654536213726e-05	41.37594223022461	68.35914388298988	2.6385656383354217e-05	2.848103165626526	93.24874198436737	0.002998608397319913	-0.030975818634033203	79.25245189666748	8.367378177354112e-05	1.5879347324371338	76.21341106295586	2.5641375032137148e-05	2.7423739433288574	42.929455399513245	0.7154678106307983	-0.3959507942199707
245	4.558963477611542	81.11925148963928	0.00027354713529348373	-1.6458415985107422	2.7451847791671753	6.712429239996709e-06	-1.2313270568847656	3.9968242631293833	6.777406815672293e-05	0.7075212001800537	87.27710151672363	6.862414352326596e-07	0.3948953151702881	79.33295249938965	4.648184039979242e-05	-0.7043938636779785	87.3955569267273	7.137720967875794e-05	3.4336321353912354	100.1668753772974	0.9844629764556885	3.460594356060028	0.9029643535614014	8.066196642175782e-06	0.3198971748352051	79.04590630531311	3.686962145366124e-06	-2.0926365852355957	96.25697469711304	0.0005407924763858318	4.3742905259132385	1.6654503345489502	3.456977356108837e-05	41.404948711395264	67.62620431184769	0.006337933242321014	2.5671075582504272	92.88053184747696	0.0022880646865814924	-2.177034854888916	73.28426122665405	3.748507515410893e-05	1.140040636062622	77.0511804819107	2.0486438643274596e-06	3.5941068828105927	97.75686240196228	0.034267719835042953	0.6046991348266602
246	4.397784113883972	80.83487153053284	0.00019174825865775347	-1.809774398803711	2.506148099899292	4.4481321310740896e-06	-1.276456356048584	3.672761559486389	4.662075298256241e-05	0.08680415153503418	74.537961602211	8.54045197229425e-07	-0.2722954750061035	90.00860238075256	3.0471293939626776e-05	-0.5929303169250488	87.56748723983765	9.539516759105027e-05	3.435660421848297	100.1943796724081	0.9680466055870056	3.401549816131592	1.049142837524414	4.677784545492614e-06	0.739119291305542	78.60778856277466	5.075748504168587e-06	-2.3341240882873535	96.53669548034668	0.00027645082445815206	-0.8733596801757812	89.36515212059021	1.8040444047073834e-05	41.13611173629761	67.25813692808151	0.0032671308144927025	2.458876848220825	92.96691161394119	0.0010929752606898546	-1.78132963180542	73.15425133705139	3.0505574613926e-05	0.28809213638305664	77.13613736629486	1.9677843283716356e-06	3.34702730178833	98.0398918390274	0.01729155331850052	0.6788322925567627
247	4.268462926149368	80.67567753791809	0.00013328573550097644	-2.003457546234131	2.148691177368164	5.870272161700996e-06	-0.5281238555908203	4.163502737879753	5.004455306334421e-05	-0.32492876052856445	74.95102798938751	6.048169893801969e-07	3.441397547721863	0.2298741340637207	2.427717117825523e-05	-0.7319502830505371	88.05738139152527	3.9744005334796384e-05	3.4860697984695435	101.42527067661285	0.9748913645744324	3.1431220173835754	1.34627103805542	6.218100224941736e-06	0.05367255210876465	78.71508550643921	4.262318270775722e-06	-2.5953564643859863	97.15069389343262	0.0003126688825432211	3.948592711240053	2.311918258666992	1.9838984371745028e-05	40.770994901657104	67.96563597023487	0.004149396903812885	2.1081554889678955	98.78529107570648	0.0004897448234260082	-1.958205223083496	73.5019736289978	2.163167664548382e-05	-0.35428857803344727	76.93973904848099	7.754131843284995e-07	3.4411694407463074	98.5353273153305	0.0231696255505085	0.7850351333618164
248	4.108396381139755	80.50935769081116	0.00010230277985101566	-2.106454372406006	2.674920916557312	5.851290552527644e-06	-0.9670357704162598	4.317408502101898	4.979866571375169e-05	-0.2744922637939453	88.10541200637817	3.4032160556307645e-07	3.451662540435791	0.29329562187194824	2.3564729417557828e-05	-0.7144479751586914	88.82763123512268	1.8410188204143196e-05	3.5736641883850098	101.39537000656128	0.9520447254180908	3.1730066537857056	1.4088239669799805	5.807311936223414e-06	0.3936879634857178	78.62856268882751	2.210055981777259e-06	-2.156801700592041	97.2079758644104	0.00023004563990980387	3.9952299166470766	2.3504233360290527	2.1161706172279082e-05	39.543842792510986	68.52346074581146	0.0030291147995740175	2.3562676906585693	98.37470495700836	0.0008361735963262618	-2.208791732788086	73.83356356620789	2.777894951577764e-05	-0.19179534912109375	77.32377409934998	4.377435516289552e-07	3.8263983726501465	98.30161786079407	0.019933724775910378	0.38231348991394043
249	4.294681191444397	80.45274567604065	7.195729267550632e-05	-2.2650861740112305	2.841181516647339	3.7387815154943382e-06	-0.8318142890930176	4.016810996457934	3.7856458220630884e-05	-0.25820112228393555	87.8590669631958	3.339693819270906e-07	-0.5060439109802246	90.40284287929535	1.8781223843689077e-05	-0.41160106658935547	88.74130892753601	3.482644751784392e-05	3.520935982465744	101.49767744541168	0.9520505666732788	3.0997948050498962	1.333010196685791	3.5703722005564487e-06	0.2471470832824707	89.09964036941528	1.4457617680818657e-06	-3.0072197914123535	102.67334794998169	0.00026954442728310823	4.3297233283519745	1.9600105285644531	1.4922818991180975e-05	38.755878925323486	68.04086017236114	0.0020523415878415108	2.44265079498291	99.00902873277664	0.0008519506664015353	-2.430243492126465	89.2228524684906	2.3998434699024074e-05	-0.26054811477661133	77.04676508903503	3.303121900444239e-07	3.603648543357849	98.7783385515213	0.023836443200707436	0.6041080951690674
250	-0.5314650535583496	89.0176317691803	3.424803799134679e-05	-1.740138053894043	2.526155710220337	5.569138011196628e-06	-1.2119407653808594	4.34453472495079	5.4690932302037254e-05	-0.7342405319213867	88.60492777824402	2.713622109240532e-07	3.5212095379829407	0.266815185546875	2.249072895210702e-05	-0.35473155975341797	89.68402028083801	1.6868470993358642e-05	3.234215021133423	101.32660436630249	0.8525351881980896	3.3952730894088745	1.0875439643859863	5.746222086600028e-06	-0.08986330032348633	89.43632459640503	9.55891437115497e-07	-2.5276899337768555	98.32453525066376	0.0001347986690234393	4.319860726594925	2.65023410320282	2.025122921622824e-05	38.12136363983154	67.11980646848679	0.0011382298544049263	2.122818946838379	99.02228969335556	0.0008186396444216371	-1.940000057220459	89.89478921890259	2.357776611461304e-05	1.8792004585266113	88.36797428131104	9.347090212941112e-08	3.717330664396286	98.79679787158966	0.01991768553853035	0.41230249404907227
251	-0.3536381721496582	89.09491086006165	4.119129880564287e-05	-1.7750463485717773	2.5045197010040283	6.342433607642306e-06	-0.7380471229553223	3.879515156149864	6.177695468068123e-05	-0.32355308532714844	88.74634957313538	5.871688699699007e-07	3.3594033122062683	0.054010629653930664	3.0355542548932135e-05	0.00942540168762207	89.58031725883484	2.6892868845607154e-05	3.4859257340431213	101.22015023231506	0.9226192235946655	3.1984282732009888	1.1040444374084473	6.362947260640794e-06	0.30245280265808105	89.43499398231506	1.867148398559948e-06	-2.1849660873413086	98.07198405265808	0.0002551207144279033	4.260304033756256	2.4675488471984863	2.5754794478416443e-05	37.85814380645752	66.5153626203537	0.007952588610351086	2.901355743408203	98.80231440067291	0.004120329394936562	-2.037957191467285	90.08539855480194	3.0079796488280408e-05	2.0227636098861694	88.46086025238037	1.490042649265888e-07	3.6264471411705017	98.34496116638184	0.024457089602947235	0.6993176937103271
252	-0.3691835403442383	89.20700788497925	5.6686116295168176e-05	-2.2210922241210938	2.962277889251709	3.744773039215943e-06	-0.7750182151794434	3.9096529707312584	3.277150972280651e-05	-0.1746826171875	88.89224672317505	8.074147217485006e-07	-0.4253101348876953	90.90007615089417	3.164671215927228e-05	0.2912158966064453	89.43161010742188	2.749556915659923e-05	3.572429656982422	100.45800870656967	0.9439271688461304	3.0073891282081604	1.2862238883972168	3.640020622697193e-06	0.3905651569366455	89.1567530632019	1.948726321643335e-06	-2.3740997314453125	97.79653596878052	0.00041268125642091036	-0.5521025657653809	89.66808462142944	1.6995241821859963e-05	36.67154407501221	66.91754722595215	0.004716712515801191	2.98988938331604	98.31210899353027	0.008011497557163239	-1.775665283203125	90.15458965301514	4.796737266588025e-05	2.105012893676758	88.37237119674683	2.0326262983871857e-07	3.4679978489875793	97.86310768127441	0.04072108119726181	0.49181318283081055
253	-0.25499916076660156	89.22674107551575	2.6551191695034504e-05	-2.449978828430176	2.9549695253372192	3.7775209875690052e-06	-0.6093215942382812	3.843717247247696	2.960366509796586e-05	-0.32704591751098633	89.1126492023468	4.943453291161859e-07	-0.6936469078063965	91.24013137817383	1.291191529162461e-05	-0.012982845306396484	90.03162288665771	9.544836757413577e-06	3.303300380706787	100.81695848703384	0.854913592338562	3.0754323601722717	1.4124107360839844	3.737109636858804e-06	0.18247365951538086	89.23241662979126	9.803017064768937e-07	-2.5653157234191895	97.82994318008423	0.00018327428551856428	-0.39038801193237305	105.78689861297607	1.247895670530852e-05	35.12204551696777	66.52321720123291	0.0019670790061354637	2.8493001461029053	98.7398248910904	0.005715597420930862	-1.7006549835205078	90.18173360824585	2.190409395552706e-05	1.9565844535827637	88.95151162147522	1.2779234737081424e-07	3.543973058462143	98.40769302845001	0.017889954149723053	0.3591499328613281
254	0.10076451301574707	89.45048761367798	3.508221925585531e-05	-1.818361759185791	2.7663432359695435	4.4955672819924075e-06	-1.1447272300720215	3.8182194381952286	3.686897616717033e-05	-0.14166641235351562	89.33025312423706	6.445799272114527e-07	3.4500526785850525	-0.2390289306640625	1.671399331826251e-05	0.4785628318786621	90.06171190738678	5.213553322391817e-06	2.5243895053863525	100.44921228289604	0.6514083743095398	3.084603786468506	1.3996977806091309	4.3598311094683595e-06	0.3831596374511719	89.38623237609863	1.166663196272566e-06	-2.7089719772338867	97.22524738311768	0.00020576240785885602	4.316983073949814	2.359997510910034	1.581359902047552e-05	33.26555252075195	65.16513967514038	0.001965446164831519	2.9850032329559326	98.28016340732574	0.0048015839420259	-1.8864750862121582	90.60678744316101	3.13996642944403e-05	1.6000165939331055	89.28807926177979	2.450146325827518e-07	3.3131842017173767	97.7046046257019	0.02167709358036518	0.5178194046020508
255	0.35254907608032227	89.96269059181213	5.1863458793377504e-05	-1.765021800994873	2.754197359085083	5.894427886232734e-06	-1.002680778503418	3.775377079844475	5.4961550631560385e-05	0.11328506469726562	89.62033367156982	1.3916146599513013e-06	3.571903556585312	0.09131026268005371	2.3248190700542182e-05	0.7055466175079346	90.15331315994263	5.9698327277146745e-06	2.141326427459717	100.38482922315598	0.6617203950881958	3.2326590418815613	1.32777738571167	5.603190402325708e-06	0.2932400703430176	89.1118597984314	1.515026838205813e-06	-2.5160059928894043	97.05571341514587	0.00028115135501138866	4.591120481491089	2.4247117042541504	2.1953195755486377e-05	29.700364112854004	65.30865907669067	0.0001208968969876878	2.5435261726379395	98.4162403345108	0.011809447780251503	-1.3882331848144531	91.12704092264175	5.072833664598875e-05	1.6308889389038086	89.36415004730225	8.791946015662688e-07	3.015809953212738	97.89487743377686	0.030871709808707237	0.5942893028259277
256	0.29918575286865234	90.31686496734619	5.247082663117908e-05	-1.913273811340332	2.9933903217315674	4.254963187122485e-06	-1.55122709274292	3.4217514395713806	3.0430639526457526e-05	0.6993858814239502	90.03220570087433	4.219310994812986e-06	-0.6319694519042969	92.55159640312195	2.161732300010044e-05	1.225611925125122	90.15540969371796	5.631937710859347e-06	1.5156540870666504	99.94913142174482	0.5407475829124451	3.10163414478302	1.2559072971343994	3.879350515489932e-06	0.18460988998413086	88.95283389091492	2.0649004000006244e-06	-2.0508294105529785	96.87043595314026	0.0004989913431927562	4.691042244434357	2.014427423477173	1.5291885574697517e-05	3.2834373712539673	87.96872425079346	4.175846333964728e-05	2.4350723028182983	98.38753914833069	0.03818979486823082	-1.598259449005127	91.63593199849129	5.4531003115698695e-05	1.4703032970428467	89.80756282806396	2.417501491436269e-06	2.6616477966308594	97.9422857761383	0.02923760563135147	0.6142776012420654
257	-0.2077922821044922	90.4579268693924	3.150566772092134e-05	-2.1320972442626953	2.949690580368042	3.307984115963336e-06	-1.8419995307922363	3.3753450512886047	2.150922045984771e-05	0.47190093994140625	90.27010321617126	1.5938861679387628e-06	3.344088137149811	-0.4370708465576172	1.2956332284375094e-05	0.5776162147521973	90.42465376853943	2.1778996597277e-06	1.6085312366485596	99.92883339524269	0.4575454592704773	2.889183759689331	1.1524426937103271	2.832923428286449e-06	0.23147368431091309	89.72096633911133	1.442105826754414e-06	-2.812350273132324	97.25693225860596	0.0008207861101254821	4.940487861633301	2.1941548585891724	1.2291912753426004e-05	3.0416207313537598	88.94044661521912	8.534902917745057e-06	1.725823163986206	99.06254637241364	0.010203644633293152	-1.1072325706481934	91.30275565385818	3.856801049550995e-05	1.3429338932037354	90.34830164909363	5.601564794233127e-07	2.3383243083953857	98.44873666763306	0.016807271167635918	0.5120186805725098
258	-0.5215492248535156	90.6270900964737	1.255146344192326e-05	-2.734475612640381	3.2144433856010437	2.366279431953444e-06	-2.1754374504089355	3.101767063140869	1.3496752217179164e-05	0.3313755989074707	90.65346729755402	4.6097528638711083e-07	3.2909622192382812	-1.015249252319336	7.227237347251503e-06	0.531501293182373	90.36345112323761	6.011906066305528e-07	1.9106676578521729	99.74936181306839	0.38327211141586304	2.8056671619415283	1.1806926727294922	2.2018407435098197e-06	-0.04525470733642578	89.47231388092041	4.381474809633801e-07	-3.940598487854004	97.7551622390747	0.00046251009916886687	4.945905148983002	2.081676483154297	7.617119081260171e-06	2.0726202726364136	88.85282182693481	1.2815902437068871e-06	1.3548011779785156	99.72190248966217	0.005526562221348286	-0.7693853378295898	91.27790629863739	1.7658698197919875e-05	1.1670172214508057	90.28478276729584	6.234680682837279e-08	2.179754853248596	98.98931336402893	0.00957788247615099	0.5671067237854004
259	3.2938048243522644	95.28196096420288	4.712454483524198e-06	-2.7863144874572754	3.2133745551109314	2.0296561160648707e-06	-2.2142539024353027	3.261389136314392	1.0462927093612961e-05	0.16350054740905762	73.12296915054321	5.237336040408991e-07	2.9885733127593994	-1.1697478294372559	5.385259100876283e-06	0.583592414855957	90.4472690820694	2.0346762141798536e-07	1.6815717220306396	99.85958099365234	0.2886781096458435	3.0305312871932983	1.3191659450531006	1.588282657394302e-06	-0.050538063049316406	89.0201473236084	2.154028351242232e-07	-4.989611625671387	98.15786838531494	0.0002617914287839085	4.927469372749329	2.353460907936096	5.476573278428987e-06	7.8686842918396	62.016552209854126	1.5703026292612776e-06	1.2036983966827393	99.9138016551733	0.0067191277630627155	-0.6622118949890137	91.21755772829056	7.996620297490153e-06	1.089958906173706	90.37037777900696	1.6786659173817498e-08	2.2244545221328735	98.81997501850128	0.008651912212371826	0.4094676971435547
260	1.6245129108428955	-0.4746537208557129	3.4401230095681967e-06	-2.9859061241149902	2.5015666484832764	2.1692369500669884e-06	-2.2971386909484863	3.302746593952179	1.2370964213914704e-05	-0.2723674774169922	72.72809362411499	1.7101875471325911e-07	2.774648427963257	-1.4127731323242188	7.296845978999045e-06	0.2673330307006836	90.33768320083618	1.5442370937535088e-08	1.0733332633972168	99.80849526822567	0.04055415093898773	2.9440070390701294	1.0203728675842285	1.910613718791865e-06	-4.160968780517578	3.4133166074752808	7.781000732620669e-08	-6.243474006652832	97.62559008598328	2.2969808924244717e-05	4.827339947223663	2.3777743577957153	7.349511179199908e-06	7.5021843910217285	62.63677906990051	6.265843239816604e-07	0.47164392471313477	100.3132204413414	0.0003724419802892953	-0.7998356819152832	90.83902287483215	3.3789719964261167e-06	-0.2646050453186035	2.5162421464920044	2.935648391044765e-09	1.4468328952789307	98.39362037181854	0.0010457010939717293	0.3678138256072998
261	1.8964967727661133	-0.28322267532348633	3.4227787182317115e-06	-2.9920692443847656	2.627524256706238	2.310827767360024e-06	-2.4086413383483887	3.228754222393036	1.1292275303276256e-05	0.4443061351776123	72.45869326591492	3.404790618333209e-07	2.39987576007843	-1.7117509841918945	7.090763574524317e-06	-0.5269875526428223	91.25093084573746	6.3563247998388306e-09	0.18972539901733398	105.41912579536438	0.008383171632885933	2.8636364936828613	0.8910787105560303	1.8696752022151486e-06	-3.965013027191162	3.1996264457702637	7.46981072552444e-08	-6.138306617736816	105.51437616348267	3.208249472663738e-05	4.769697427749634	2.409385561943054	6.751212367817061e-06	6.637666702270508	63.503559827804565	1.1309165302009205e-06	1.6443514823913574	104.52227807044983	0.0004289104836061597	-0.2604494094848633	91.69568654894829	2.9562063446064712e-06	0.3793771266937256	73.19640183448792	6.19123508016628e-09	1.6815433502197266	105.12476468086243	0.0008781725191511214	0.5073914527893066
262	-0.9997982978820801	72.6343982219696	4.191545940557262e-06	-3.155625820159912	2.5061962604522705	2.3152572339313338e-06	-2.616922378540039	3.23901104927063	1.030054954753723e-05	1.1070306301116943	72.21738147735596	2.690846372388478e-07	2.4283533096313477	-1.7323565483093262	7.4563545240380336e-06	0.5450105667114258	74.51971578598022	1.3038550683575068e-08	-1.311375617980957	105.90643548965454	0.0004505075339693576	2.818963646888733	0.8542842864990234	1.9022993456019321e-06	-3.940610885620117	3.3412505984306335	7.337833096698887e-08	-7.436552047729492	107.16033846139908	6.059270617697621e-06	4.812108397483826	2.6152727603912354	6.4264190768881235e-06	6.0373640060424805	63.72001338005066	1.0213191217189888e-06	-0.5029487609863281	73.60913419723511	4.679258927353658e-05	3.0489290356636047	0.9013051986694336	2.7437167773314286e-06	0.7399983406066895	73.01381158828735	2.143646149477263e-08	0.2782602310180664	106.48115265369415	0.00014259234012570232	0.29894328117370605
263	-1.7120609283447266	73.42331624031067	5.883066478418186e-06	-3.168569564819336	2.71395742893219	1.9542612790246494e-06	-2.9994077682495117	3.6189178824424744	9.092979780689348e-06	1.123966932296753	72.7289834022522	1.0017851082011475e-07	2.410849690437317	-1.716904640197754	6.370165920088766e-06	1.0775094032287598	74.86594939231873	6.223403126170979e-09	-1.5895471572875977	73.88922262191772	0.00010128966096090153	2.637466788291931	0.831496000289917	1.6858649587447871e-06	-3.818216323852539	3.1863017678260803	4.988215707157906e-08	-5.304224014282227	71.99324178695679	1.5365634453701205e-07	4.883278787136078	2.6362847089767456	5.240166501607746e-06	5.154113411903381	63.55848479270935	3.1035551728564315e-07	-0.4142169952392578	73.27403354644775	3.2707786886021495e-05	0.048218488693237305	73.78737735748291	4.096206794201862e-06	0.5059833526611328	73.7219910621643	1.1786270626146234e-08	0.28311705589294434	72.5382490158081	0.00014145909517537802	0.22931432723999023
264	-2.123839855194092	73.47830057144165	3.7402935504360357e-06	-3.3487133979797363	2.7554402351379395	2.3136592517403187e-06	-3.161904811859131	3.5434286296367645	9.839464837568812e-06	3.1226903200149536	7.0412492752075195	8.706815179948535e-08	2.1563782691955566	-1.7063255310058594	5.306650109559996e-06	0.7253096103668213	74.39650249481201	2.2516211117817875e-09	-1.5707483291625977	73.50570917129517	6.0128095356049016e-05	3.162774622440338	0.8707790374755859	2.125218088622205e-06	-3.743924617767334	3.1424556374549866	8.060308687163342e-08	-5.439220428466797	72.23194408416748	1.963718716524454e-07	4.889433264732361	2.656930923461914	5.791941475763451e-06	4.5675676465034485	63.60024070739746	1.4331827458136104e-07	-0.07521247863769531	73.07584118843079	1.7131051208707504e-05	-0.13494253158569336	73.81027483940125	2.9423654268612154e-06	0.352154016494751	73.90815377235413	4.23805479599082e-09	0.5175881385803223	72.41173315048218	8.90830488060601e-05	0.12944626808166504
265	-2.0599565505981445	73.40288305282593	3.1236536415235605e-06	-3.525449752807617	2.5009281635284424	2.189062797697261e-06	-2.994457244873047	3.368139922618866	8.799229362921324e-06	3.206498861312866	6.458384037017822	9.633007636011826e-08	2.0466246604919434	-1.7001838684082031	5.018787305743899e-06	0.4929182529449463	74.3407267332077	3.879796484085318e-09	1.274928092956543	69.7901623249054	0.00016798013530205935	2.6409658193588257	0.6602180004119873	2.1083938008814584e-06	-3.805314540863037	3.363792300224304	1.0426577290445493e-07	-5.2027692794799805	72.01224112510681	5.925234063397511e-07	4.962714612483978	2.3316752910614014	6.018478870828403e-06	4.002593050710857	63.82361173629761	1.1518935139065434e-07	0.1794431209564209	72.97973585128784	3.087622462771833e-05	-0.7836203575134277	73.67508459091187	2.192173496951e-06	-0.26268768310546875	2.4948965311050415	3.4225240419516467e-09	0.76120924949646	72.48015570640564	8.000175148481503e-05	0.036931514739990234
266	-1.6666722297668457	73.58287835121155	2.535230578359915e-06	-3.471804618835449	2.4884207248687744	2.2880917640577536e-06	-2.826350688934326	3.5976853370666504	1.0678999387891963e-05	-0.28295230865478516	60.87347602844238	1.033638383773905e-07	1.968871831893921	-1.8362689018249512	5.180530024517793e-06	0.27599239349365234	73.56829571723938	4.007461917865385e-09	1.369518756866455	69.64362168312073	0.0001643475698074326	3.088861346244812	0.49909305572509766	1.9932331269956194e-06	-3.695430278778076	3.1387725472450256	7.456017669937864e-08	-5.350101470947266	72.1360719203949	6.421104217224638e-07	4.856382966041565	2.7583333253860474	6.302151632553432e-06	3.984231613576412	63.40097188949585	2.1964751795167103e-07	0.2649376392364502	72.53907108306885	4.922072548652068e-05	0.42443299293518066	59.79348614811897	2.2487247406388633e-06	-0.32727622985839844	2.512626051902771	2.599516157886228e-09	0.7954409122467041	72.43873000144958	6.879199645482004e-05	0.08364009857177734
267	1.5461797714233398	-0.5532078742980957	2.0748868791997666e-06	-3.346447467803955	2.6832348108291626	2.0567599676724058e-06	-2.80357027053833	3.452132523059845	9.436300388188101e-06	-0.3582916259765625	60.462958335876465	1.6556369075715338e-07	1.961042881011963	-2.107626438140869	4.955356871505501e-06	1.3833601474761963	63.2572500705719	6.81055345452819e-09	1.1431219577789307	69.15384030342102	0.00019150780281051993	2.8206045627593994	0.7991030216217041	1.613915969755908e-06	-3.557577610015869	3.395499527454376	7.641382637757488e-08	-5.5676774978637695	72.17939448356628	3.8095603827059676e-07	4.9371689558029175	2.647877812385559	5.252935352473287e-06	3.908631958067417	63.0028235912323	3.7949288866911957e-07	-0.0982818603515625	71.82225847244263	3.949976235162467e-05	0.38815855979919434	59.96611400321126	3.5025307170144515e-06	0.3026103973388672	63.76810169219971	3.268892712071647e-09	0.7972593307495117	72.01384496688843	5.0532024033600464e-05	0.1261765956878662
268	-2.286756992340088	73.44490051269531	2.202596988354344e-06	-3.4487500190734863	2.7663451433181763	2.0284699076000834e-06	-2.7661733627319336	3.628452777862549	9.882968697638717e-06	-0.11212682723999023	60.32663297653198	2.5356848709634505e-07	1.8329622745513916	-2.2507882118225098	5.3425001169671305e-06	0.57485032081604	63.21974992752075	1.2784362901641089e-08	0.9246184825897217	68.16174322366714	0.0002512735081836581	2.947278380393982	0.8533213138580322	1.6156100173247978e-06	-3.257936954498291	3.2618309259414673	7.988374761680461e-08	-5.608527183532715	72.17700910568237	3.9990115396904e-07	4.759503126144409	2.895572781562805	5.3979697440809105e-06	3.0475735664367676	62.214513301849365	2.4647727059345925e-07	1.0948398113250732	61.6604927778244	3.4073458664352074e-05	0.31999874114990234	59.8395729213953	4.484763849177398e-06	0.3430008888244629	62.92456841468811	2.8564750564896713e-09	-0.29295921325683594	61.02631652355194	5.5943095503607765e-05	0.22765731811523438
269	1.754668951034546	-0.3056788444519043	2.89866352432e-06	-3.220226764678955	2.7875852584838867	2.2786562112742104e-06	-2.6789236068725586	3.7228675484657288	1.1126891877211165e-05	0.19489526748657227	59.837448462843895	3.158538106617925e-07	1.7225313186645508	-1.7889480590820312	7.674657354073133e-06	0.26407599449157715	62.88572597503662	3.4773247392649864e-08	0.8201136589050293	66.51870810985565	0.0008199230651371181	2.717175006866455	0.9073450565338135	1.7690440472506452e-06	0.23931550979614258	58.98299443721771	1.5871258085553563e-07	-6.110556602478027	60.24261535704136	2.414492200841778e-06	4.787464618682861	3.0769894123077393	7.287102562258951e-06	2.245545268058777	61.60563349723816	3.0513942306242825e-07	0.7807257175445557	61.094178199768066	0.0001320275041507557	-0.09780693054199219	60.147442907094955	4.015458671347005e-06	0.5144317150115967	61.93337965011597	2.9412920987681446e-09	0.13238310813903809	60.52097010612488	0.00012507139763329178	0.07803511619567871
270	2.2044554948806763	-0.31786632537841797	2.70446344075026e-06	-3.354740619659424	3.0952446460723877	1.954510935320286e-06	-2.820918560028076	3.539311647415161	8.8485157903051e-06	0.512516975402832	59.63168051838875	3.221792894692044e-07	1.7499752044677734	-2.2535810470581055	6.20189666733495e-06	0.054795026779174805	62.55136561393738	5.967152816310772e-08	0.8548355102539062	66.0715800523758	0.0019479072652757168	2.812295913696289	0.9051284790039062	1.5901392771411338e-06	0.11300873756408691	58.697407841682434	2.7116715273223235e-07	-5.841031074523926	60.364489018917084	4.854074177274015e-06	4.941251814365387	2.694081425666809	6.477550414274447e-06	2.4733526706695557	61.371018052101135	4.909555286758405e-07	-0.5299334526062012	66.75388813018799	0.00020095969375688583	-0.19924688339233398	60.08773823827505	3.5412870147411013e-06	0.6923720836639404	61.81857526302338	5.8579998629681995e-09	-0.012541770935058594	60.3581103682518	0.00011152815568493679	0.13235020637512207
271	2.0642699003219604	-0.37228822708129883	3.1084323381946888e-06	-3.4233522415161133	2.791311264038086	2.817708036673139e-06	-2.849093437194824	3.677211046218872	9.836537174123805e-06	0.2447209358215332	58.832199931144714	1.3519617425572505e-07	1.5456326007843018	-1.8598828315734863	7.5314223977329675e-06	-0.3899064064025879	61.903682827949524	7.677130042793578e-08	-0.28947877883911133	61.38712120056152	0.0033514348324388266	2.5360060930252075	1.1452302932739258	2.163347062378307e-06	0.1289985179901123	58.18579316139221	2.436036368180794e-07	-5.52597713470459	60.73078149557114	1.4050342542759608e-05	4.814722239971161	3.005117118358612	7.148884833441116e-06	1.527561902999878	60.71186602115631	5.851703832604471e-08	1.285731554031372	60.90813767910004	0.0002109838096657768	-1.1885628700256348	59.59202054142952	2.3021875676931813e-06	1.046748399734497	61.213892102241516	4.125605190807846e-09	0.420609712600708	60.249458104372025	0.0002915573422797024	0.02916431427001953
272	2.1118468046188354	-0.35630083084106445	1.6618760128039867e-06	-3.587069034576416	2.9598652124404907	1.6778965346020414e-06	-2.981135368347168	3.578310877084732	5.412387508840766e-06	0.08594107627868652	59.333542585372925	7.774340105015654e-08	1.6170334815979004	-2.5843629837036133	4.129030457988847e-06	-0.41953563690185547	61.24296474456787	9.074400963982043e-08	-0.1774148941040039	61.0275514125824	0.005410703830420971	2.856562614440918	1.100759506225586	1.3731568060393329e-06	0.3464066982269287	57.70953893661499	1.592763254620877e-07	-5.812671661376953	61.062999844551086	1.3353588656173088e-05	4.85368150472641	2.7242037057876587	4.058593731315341e-06	1.0276079177856445	60.44229719042778	3.7782378115025494e-08	1.3410446643829346	61.022122383117676	0.00023099139798432589	-1.286515712738037	59.33337700366974	1.625315121600579e-06	0.964146614074707	60.72935736179352	3.034010598312875e-09	0.6267893314361572	60.50235164165497	0.0003084874479100108	0.007884025573730469
273	1.9107542037963867	-0.20116615295410156	1.8623859432409517e-06	-3.3239307403564453	2.6206358671188354	2.5248843940062216e-06	-2.7047882080078125	3.735325962305069	7.24179471944808e-06	3.145941734313965	6.112671136856079	6.916290118397228e-08	1.8256943225860596	-2.2495932579040527	4.829574208997656e-06	-1.0791478157043457	60.12305851280689	1.845001129652246e-08	0.03478670120239258	59.60791373252869	0.010388892143964767	2.9484758377075195	1.222506046295166	1.8203476201961166e-06	-2.430856704711914	2.6554155349731445	8.66463665261108e-08	-6.053380966186523	60.72610551118851	1.1928696949325968e-05	4.392003089189529	3.0350135564804077	5.023767243983457e-06	0.08814644813537598	1.7543818950653076	6.736165847343045e-09	1.2898533344268799	59.563223510980606	0.00019077988690696657	3.56603142619133	0.6687724590301514	1.2328565617281129e-06	-0.751399040222168	2.0874099731445312	2.0298294156617658e-09	1.1423301696777344	59.827424734830856	0.000658620847389102	0.034795522689819336
274	2.799267053604126	-0.19150400161743164	2.3615498321305495e-06	-3.5034685134887695	2.5930734872817993	2.186988695029868e-06	-2.3931140899658203	3.8848982080817223	9.117570698435884e-06	2.768483281135559	6.5713887214660645	6.394680696075739e-08	2.0452945232391357	-2.1634035110473633	6.100635346228955e-06	2.5113377571105957	2.0846500396728516	1.6486728648956728e-09	-1.7498774528503418	-0.06422615051269531	4.683604970523447e-07	3.1719372868537903	0.8894424438476562	1.7195633290612022e-06	-3.5501842498779297	2.7594953775405884	5.155528981504176e-08	-1.1265325546264648	-0.6223855018615723	5.465978958341111e-08	4.719689846038818	2.895843029022217	5.18919796377304e-06	-0.6230273246765137	1.1629340648651123	5.58361490377024e-09	638.5711257457733	6.534619331359863	9.002655474432686e-07	2.6800616979599	0.4542379379272461	1.857598363130819e-06	-0.6579394340515137	2.195163607597351	1.3967147438620486e-09	638.3513147830963	4.66287237405777	1.6081498870335054e-06	0.4446752071380615
275	2.201573133468628	-0.12536191940307617	3.4742797652143054e-06	-3.563553810119629	2.3350077867507935	2.2388601337297587e-06	-1.7498388290405273	3.8313762098550797	1.0211057087872177e-05	2.9003556966781616	5.485187530517578	8.991101196897944e-08	2.2344038486480713	-2.163661479949951	7.491400538128801e-06	2.704919934272766	2.0428961515426636	1.904525648299682e-09	-1.3117027282714844	-0.7068381309509277	9.663958735472988e-07	2.7179648876190186	0.7870423793792725	1.8397180383544764e-06	-3.33012056350708	3.149058699607849	5.371003197751634e-08	-0.5746021270751953	-0.48628997802734375	1.066579855546479e-07	4.785241186618805	2.8375186920166016	6.456956725742202e-06	-0.7992005348205566	1.1784825325012207	5.381378009872151e-09	638.6187257766724	5.867967247962952	7.240892614390759e-07	2.8461318016052246	0.37093305587768555	2.292774979650858e-06	-1.075575351715088	2.243453860282898	1.8533945489451753e-09	638.2912986278534	4.190889328718185	1.6322195506290882e-06	0.5501620769500732
276	2.694947838783264	-0.27965211868286133	2.154152753064409e-06	-3.793443202972412	2.5610480308532715	2.2260644527705153e-06	-2.5878095626831055	3.6369511485099792	8.525767043465748e-06	2.732690215110779	6.547329664230347	7.374664789949748e-08	1.9787683486938477	-1.8532185554504395	5.474197223520605e-06	2.540130138397217	1.793874979019165	1.5609470382926816e-09	636.4141229391098	2.3126856088638306	7.290852295227523e-07	3.010763943195343	0.7514300346374512	1.7419946516383789e-06	-3.2971115112304688	2.9393116235733032	5.5521404362934845e-08	-0.8104610443115234	-0.7174773216247559	5.206837627724781e-08	4.878729701042175	2.699074625968933	5.727914867748041e-06	-0.06827068328857422	1.1283679008483887	7.844433547177232e-09	638.1749198436737	6.605691432952881	1.9441063159320038e-06	3.021159291267395	0.20021343231201172	1.7894582242661272e-06	-0.720952033996582	2.3889206647872925	1.8182021443990948e-09	638.3091149330139	4.7498321533203125	4.040562089357991e-06	0.13913297653198242
277	1.8141512870788574	0.058283090591430664	3.387215429029311e-06	-4.0051374435424805	2.38608980178833	2.4759615371294785e-06	-1.6270856857299805	3.8810636401176453	9.726102689455729e-06	2.8991185426712036	5.334908962249756	8.50935748530901e-08	2.2389702796936035	-1.7625164985656738	7.513938271586085e-06	2.413337469100952	1.8914144039154053	2.1000752248312438e-09	-1.5540943145751953	-0.5376520156860352	8.91161334948265e-07	2.470279335975647	0.9158833026885986	2.0315965230111033e-06	-3.3763232231140137	3.422902286052704	6.637593230607308e-08	-0.3045377731323242	-0.5409765243530273	1.229519170919957e-07	4.873976111412048	3.0054004788398743	5.500058250618167e-06	-1.008927345275879	1.3754496574401855	7.74714514761854e-09	579.5956691503525	36.64453613758087	1.0184075449615193e-07	2.800079584121704	0.06052136421203613	2.111428329953924e-06	-1.2268309593200684	1.9511561393737793	2.6868978153515855e-09	1.1098792552947998	2.5842504501342773	1.1227889444853645e-06	0.3363621234893799
278	1.8759682178497314	-0.29924821853637695	1.8997757251781877e-06	-3.938518524169922	2.4910770654678345	2.2008982796251075e-06	-2.097320079803467	3.9758700393140316	1.0955358447972685e-05	3.0074872970581055	6.195952653884888	5.80077497147613e-08	2.1413211822509766	-1.9331145286560059	5.301151759340428e-06	2.529854655265808	1.8154523372650146	1.6746388720179084e-09	576.017954826355	33.06878685951233	3.9594050349478493e-07	3.093253016471863	0.8455648422241211	1.7976324215851491e-06	-3.311403274536133	2.8796757459640503	7.598261220209679e-08	-0.5521945953369141	-0.39934682846069336	6.825133880283829e-08	4.629939258098602	2.922155022621155	5.332960427040234e-06	-0.7165369987487793	1.404886245727539	7.40256433928721e-09	639.3104493618011	5.664640426635742	1.3540692407332244e-06	3.0245479345321655	-0.08392477035522461	1.377977696392918e-06	-0.8069005012512207	1.7283117771148682	2.056606218658885e-09	638.6900570392609	3.868171900510788	2.0219590624037664e-06	0.14666461944580078
279	2.1780800819396973	-0.3977999687194824	1.6441035768366419e-06	-4.082859039306641	2.494169592857361	2.282294644828653e-06	-2.1766133308410645	3.718086987733841	9.72919133346295e-06	3.0450536608695984	6.370495319366455	5.3657199572398895e-08	2.0598870515823364	-1.9955291748046875	4.392387381813023e-06	2.4838284254074097	1.692272424697876	1.5766711269904476e-09	0.616504430770874	477.9074672460556	5.944307872596255e-07	3.0020154118537903	0.5893399715423584	1.915194388857344e-06	-3.29459285736084	2.9124754667282104	7.851053140939257e-08	-0.5411033630371094	-0.41037464141845703	6.570669341954272e-08	4.792416989803314	2.852330207824707	4.684387022280134e-06	-0.39876461029052734	1.6245057582855225	7.741295604546394e-09	640.036828994751	5.246927618980408	3.94667750924782e-07	2.695313334465027	-0.16846847534179688	1.2294141242819023e-06	-0.7587494850158691	1.9483070373535156	2.0459758331980993e-09	638.9837191104889	3.685714453458786	6.445117151088198e-07	0.052779436111450195
280	2.1138752698898315	-0.5400276184082031	1.4519132491841447e-06	-3.719269275665283	2.5384273529052734	1.991933459066786e-06	-2.414067268371582	3.9287659898400307	7.644423021702096e-06	3.2123806476593018	6.422837972640991	5.3188784931990085e-08	2.087008237838745	-2.1655197143554688	4.077553057868499e-06	2.4072214365005493	1.7425556182861328	1.4246971380416085e-09	576.9516456127167	35.71313923597336	5.580705533247965e-07	3.1368104815483093	0.9507439136505127	1.527025915493141e-06	-3.264864921569824	2.5667316913604736	6.452830092484874e-08	-0.7308816909790039	-0.7282094955444336	5.4371653845919354e-08	4.585085988044739	2.9878875017166138	4.133415586693445e-06	-0.590785026550293	1.4540448188781738	8.165512710434086e-09	638.3797891139984	6.167937517166138	1.4138448705125484e-06	2.9605729579925537	-0.005170345306396484	1.0488506632100325e-06	-0.6914858818054199	2.016112208366394	1.8177684912856762e-09	637.9520162343979	4.32878303527832	1.9650633475976065e-06	0.2583906650543213
281	1.8297922611236572	-0.4692111015319824	1.0647073622749303e-06	-4.3884735107421875	2.896229386329651	1.816702251744573e-06	-2.091799736022949	3.573971927165985	6.476969701907365e-06	3.013353407382965	6.433818340301514	5.646203504738878e-08	2.3106929063796997	-1.8772530555725098	2.8928143365192227e-06	2.0613433122634888	1.283586025238037	1.2382351810558134e-09	0.7988975048065186	477.7582218647003	6.870245670143049e-07	2.83716082572937	0.8083741664886475	1.6072943935796502e-06	-3.2554807662963867	2.9051703214645386	7.421498082749167e-08	-0.23386383056640625	-0.611140251159668	5.103382250126742e-08	4.60627019405365	2.8981497287750244	3.5101347748422995e-06	-0.2729940414428711	1.7697746753692627	1.1778539921181164e-08	0.8498327732086182	476.9647664427757	3.078554584590165e-07	2.89811635017395	-0.32358407974243164	7.517863878092612e-07	-1.0048818588256836	1.8473589420318604	2.7025948146075507e-09	639.3922860622406	3.8385054618120193	3.6636535583056684e-07	-0.2296438217163086
282	2.193835973739624	-0.36638498306274414	1.5171391396506806e-06	-4.122218132019043	2.643269419670105	1.752243292685307e-06	-2.2544479370117188	3.6749525666236877	7.271886261150939e-06	2.97349750995636	6.570282459259033	6.152637865852739e-08	2.296627163887024	-2.3098483085632324	3.698326054291101e-06	2.4580366611480713	1.8470473289489746	1.290722972946412e-09	636.0750911608338	2.182326316833496	1.177356239168148e-06	3.0707635283470154	0.8019030094146729	1.4619755575040472e-06	-3.5492591857910156	2.919122099876404	5.7156810839842365e-08	-0.7383160591125488	-0.5991272926330566	4.671698405900315e-08	4.755993485450745	2.8100863695144653	3.646542154456256e-06	-0.7049384117126465	1.5330100059509277	6.889914416774445e-09	637.8397114276886	6.504632472991943	2.451208047205e-06	2.8317383527755737	-0.14294910430908203	1.0574719908618135e-06	-0.8776817321777344	1.9809446334838867	1.6738020969242484e-09	638.0518269538879	4.663986504077911	4.378903213364538e-06	0.28632116317749023
283	2.08728563785553	-0.5223102569580078	1.465103423470282e-06	-4.159457206726074	2.707668900489807	1.7318686786893522e-06	-2.2678661346435547	3.8310364186763763	7.43277587389457e-06	2.9498260021209717	6.685497045516968	5.4369692747968656e-08	2.3046053647994995	-2.3811326026916504	3.839332748611923e-06	2.5180057287216187	1.8190667629241943	1.1851389869477202e-09	0.7909884452819824	478.1093039512634	5.113432735015522e-07	3.0480340719223022	0.7616145610809326	1.3878493518859614e-06	-3.581554889678955	2.7626947164535522	4.744343584661692e-08	-0.7825980186462402	-0.7031049728393555	4.431325351106352e-08	4.679153263568878	2.9761825799942017	3.908218332071556e-06	-0.6880168914794922	1.1380574703216553	7.1015899827386875e-09	638.3060300350189	6.254971027374268	3.876706671235297e-07	3.015693247318268	0.013532876968383789	1.11601650587545e-06	-1.0475292205810547	1.8350987434387207	1.462826193510125e-09	638.5605010986328	4.891700446605682	1.0213093446509447e-06	0.283527135848999
284	1.682976484298706	-0.30974578857421875	1.3258293165563373e-06	-4.208047866821289	2.632703185081482	1.4779537877984694e-06	-1.9474120140075684	3.6124029755592346	5.630004579870729e-06	3.082527458667755	6.061145067214966	5.520482204701693e-08	2.4346814155578613	-2.816767692565918	3.113499815299292e-06	2.7377012968063354	1.857471227645874	1.2224049550368932e-09	575.9502220153809	32.91781568527222	1.1819744258900755e-06	2.967808485031128	0.650745153427124	1.2006828455923824e-06	-3.3981966972351074	2.564929246902466	4.098274786201728e-08	-0.3448939323425293	-1.045257568359375	4.7214683718266315e-08	4.529354929924011	2.657144069671631	2.73438627118594e-06	-1.1637215614318848	1.6034748554229736	5.703437278015144e-09	639.9095282554626	5.680246829986572	3.54213085529409e-07	3.1305922269821167	-0.05804586410522461	7.108314434844942e-07	-1.179412841796875	1.5159845352172852	1.652737502411128e-09	638.9490039348602	4.101388528943062	7.261278369696811e-07	0.27831220626831055
285	2.5152260065078735	-0.31513404846191406	2.7500825581228128e-06	-3.5853638648986816	2.5201252698898315	2.3837787921365816e-06	-2.072810649871826	3.5193121135234833	8.56831502460409e-06	2.7825522422790527	5.8793439865112305	1.043604811457044e-07	2.1432018280029297	-2.1095738410949707	5.7235138228861615e-06	2.6636409759521484	1.9243872165679932	1.8407224633421038e-09	-1.6457481384277344	-0.17870044708251953	5.881698257326207e-07	2.8541916608810425	0.7442562580108643	1.945753183463239e-06	-3.4073519706726074	3.0141507387161255	5.2265882288793364e-08	-0.5274276733398438	-0.8160524368286133	6.91278216891078e-08	4.777487397193909	2.368764042854309	6.406103693734622e-06	-0.39348554611206055	1.2061264514923096	7.028620796489804e-09	639.5916638374329	5.86679220199585	4.0737452877692704e-07	2.676565170288086	0.5901286602020264	1.9709059415617958e-06	-0.9395318031311035	2.4104491472244263	1.9996637679042806e-09	638.7516756057739	4.246882662177086	9.75863713392755e-07	0.41228818893432617
286	1.9483551979064941	-0.3093438148498535	1.9747872102016117e-06	-3.936481475830078	2.6284523010253906	2.3160014279710595e-06	-2.4917802810668945	3.7360032498836517	9.528447662887629e-06	2.9170584678649902	6.331109285354614	6.864535606609934e-08	2.1041942834854126	-1.6946520805358887	5.138534106663428e-06	2.499441981315613	1.5325820446014404	1.6108961942151723e-09	636.5605020523071	2.0017517805099487	6.327447295007005e-07	2.7458776235580444	0.9488742351531982	2.0103323095099768e-06	-3.229308605194092	3.1103044152259827	7.389307654648292e-08	-0.41236448287963867	-0.6925277709960938	6.857939638393873e-08	4.9258904457092285	2.792586088180542	5.551014510274399e-06	-0.40032005310058594	1.4658176898956299	8.748910929057274e-09	638.429122209549	6.4184839725494385	1.9805227111646673e-06	3.144768476486206	-0.07565498352050781	1.425200025551021e-06	-0.9508891105651855	2.0372999906539917	2.3717670050160677e-09	637.9600661993027	4.338259726762772	3.2268867471429985e-06	-0.033164024353027344
287	2.3984415531158447	-0.2656245231628418	1.6945499510256923e-06	-3.773594856262207	2.728304624557495	1.8766349967336282e-06	-2.197603702545166	3.8651383072137833	7.2575785452499986e-06	2.91656756401062	6.300330877304077	5.565733474099943e-08	2.23649001121521	-2.3076696395874023	4.13384896091884e-06	2.538020968437195	1.9670724868774414	1.2288944306604321e-09	0.7330319881439209	477.9103503227234	5.421306923381053e-07	3.020459830760956	1.1125061511993408	1.5286212828868884e-06	-3.729020595550537	2.8190534114837646	4.2201250494144915e-08	-0.9527750015258789	-0.6521458625793457	4.893003691108788e-08	4.727416813373566	2.8821691274642944	3.798629450102453e-06	-0.8795075416564941	1.5550520420074463	4.7732053864990576e-09	638.4778785705566	7.035127878189087	8.422136943408987e-07	2.8259084224700928	0.21906638145446777	1.2237583177920897e-06	-1.021390438079834	2.1074665784835815	1.3360503814396907e-09	638.4116795063019	5.289676904678345	2.230805876024533e-06	0.4558870792388916
288	2.5890419483184814	-0.367708683013916	1.8738645621851902e-06	-3.789854049682617	2.6859359741210938	1.5994685327314073e-06	-2.4144649505615234	3.768381267786026	6.894701527926372e-06	2.65576708316803	6.480496883392334	5.9601916291285306e-08	2.197494864463806	-2.3268046379089355	4.639187409338774e-06	2.7501810789108276	1.9083011150360107	1.3349781280425077e-09	635.4692904353142	2.9668869972229004	6.969258379285748e-07	2.914776086807251	1.0514144897460938	1.216203941112326e-06	-3.531308650970459	2.893826961517334	3.8865753282379956e-08	-0.9507427215576172	-0.9328408241271973	4.614911475187e-08	4.760121762752533	2.6441895961761475	4.2986575863324106e-06	-0.6033816337585449	0.9252834320068359	5.214179310542022e-09	637.1058470010757	7.562755823135376	8.950247547545587e-07	2.6546322107315063	0.4923880100250244	1.3551220945373643e-06	-1.165113925933838	2.18624746799469	1.3617496019691089e-09	637.6950430870056	5.935876965522766	2.3672275801800424e-06	0.3606722354888916
289	2.6365731954574585	-0.21877193450927734	2.836178282450419e-06	-3.6507668495178223	2.4290770292282104	2.2507972516905284e-06	-2.298530101776123	3.685546040534973	1.0057967301690951e-05	2.518498659133911	6.290011882781982	7.932455048376141e-08	2.3210009336471558	-1.8047266006469727	6.969111382204574e-06	2.613805413246155	2.0610909461975098	1.7026400289665844e-09	577.2983577251434	35.43205410242081	9.670023928265437e-07	2.7234437465667725	0.8173732757568359	1.8796564518197556e-06	-3.4006032943725586	2.9933693408966064	5.471506980825325e-08	-0.6424336433410645	-0.496551513671875	8.173618937235005e-08	4.788918375968933	2.7210227251052856	6.391458555299323e-06	-0.3693656921386719	1.1259472370147705	6.816454067859468e-09	579.3972712755203	36.74266391992569	1.124931486629066e-06	2.792388439178467	0.5038275718688965	2.1013161131122615e-06	-0.8786225318908691	2.1207438707351685	1.871540034059649e-09	638.5615451335907	3.723914533853531	6.932884843990905e-07	0.1332097053527832
290	2.246832013130188	-0.5398693084716797	1.672098051130888e-06	-3.849104881286621	2.578493595123291	1.9238000277255196e-06	-2.367771625518799	3.995443274732679	9.130753824138083e-06	3.032868206501007	6.806711673736572	5.295858329645853e-08	1.88382887840271	-2.0580358505249023	4.762599928653799e-06	2.3908467292785645	1.6111273765563965	1.3073806481855854e-09	636.1418641805649	2.4980238676071167	8.151820338753168e-07	3.320482611656189	0.921907901763916	1.4639734899901669e-06	-3.2513890266418457	2.6984593868255615	6.041119604560663e-08	-0.6116490364074707	-0.6969814300537109	4.556972754699018e-08	4.835709810256958	2.8942761421203613	4.954090854880633e-06	-0.43695735931396484	1.13633394241333	6.835749299938243e-09	637.8008286952972	6.957716941833496	1.5451702211066731e-06	2.8022356033325195	-0.05510663986206055	1.332991246272286e-06	-0.7619099617004395	1.947793960571289	1.626834778001296e-09	638.0213868618011	5.2702988386154175	3.5101718367513968e-06	0.11039471626281738
291	1.9878363609313965	-0.5127921104431152	1.7832825278674136e-06	-3.774061679840088	2.4927315711975098	1.7433208086004015e-06	-2.1677465438842773	3.6085514426231384	7.765307600493543e-06	3.2480571269989014	6.068728685379028	6.223132942295706e-08	2.2064110040664673	-2.5210442543029785	4.391109996504383e-06	2.6808921098709106	1.73374605178833	1.6687624615485674e-09	-1.8495259284973145	-0.5259532928466797	3.17916970971055e-07	2.9387333393096924	0.9671697616577148	1.4074680620979052e-06	-3.340226650238037	2.79000985622406	5.503030919840057e-08	-0.2530326843261719	-1.0189666748046875	5.7100361772199903e-08	4.61464124917984	2.553696632385254	4.566009465634124e-06	-0.8093113899230957	1.1034111976623535	7.18975723401627e-09	639.3321168422699	6.0296995639801025	7.795609349159349e-07	3.0273810625076294	0.2073819637298584	1.1116009090983425e-06	-0.9529080390930176	1.8547227382659912	1.9140704576869894e-09	638.5230481624603	4.276127606630325	1.6633854329484166e-06	0.45461344718933105
292	2.0109602212905884	-0.40628671646118164	1.8352740198679385e-06	-3.8904824256896973	2.432462692260742	2.3076806883182144e-06	-2.1487913131713867	3.879265047609806	1.0027071766671725e-05	3.3160300254821777	6.323001861572266	6.146080977487145e-08	2.010217547416687	-2.0418262481689453	5.077482001070166e-06	2.3771235942840576	1.7339410781860352	1.7319582434893732e-09	0.7128541469573975	477.8885715007782	4.604286800713453e-07	3.014967381954193	0.823223352432251	1.7153278122350457e-06	-3.2351155281066895	2.778421998023987	7.41610648447022e-08	-0.5434465408325195	-0.6788167953491211	6.934399721103546e-08	4.624886631965637	3.151901960372925	5.0598046072991565e-06	-0.7817096710205078	1.3749511241912842	8.792909511612379e-09	638.9856839179993	6.137606382369995	9.711130815048818e-07	2.9368385076522827	0.018248319625854492	1.3438111636787653e-06	-0.7768402099609375	1.7928597927093506	2.2393420451294332e-09	638.5325119495392	4.457773119211197	2.7079993287770776e-06	0.1749405860900879
293	1.8591749668121338	-0.3347511291503906	2.0770569335581968e-06	-4.02188777923584	2.4451650381088257	2.3362752017419552e-06	-2.202948570251465	3.72300124168396	9.001265425467864e-06	3.1814627051353455	6.191430568695068	6.940354069229215e-08	1.9254176616668701	-2.317202091217041	5.132930709805805e-06	2.7712265253067017	1.673140525817871	1.6994959883831484e-09	0.9239473342895508	477.73026716709137	4.634021877336636e-07	2.9080485105514526	0.8938643932342529	1.907083969854284e-06	-3.0226621627807617	2.6501508951187134	8.164830944679125e-08	-0.30810070037841797	-0.7821187973022461	7.319130901350945e-08	4.745135247707367	2.801227331161499	5.342769782146206e-06	-0.34626340866088867	1.5939114093780518	9.502850950582342e-09	639.5542266368866	5.450154781341553	2.2564810819858394e-07	3.0713781118392944	0.02144908905029297	1.3335544508663588e-06	-0.7854514122009277	1.791743278503418	2.3903736767749706e-09	638.9327352046967	4.159137532114983	5.113208203511022e-07	0.005001544952392578
294	2.6168391704559326	-0.20430564880371094	2.951575424958719e-06	-3.5061278343200684	2.447311520576477	2.207713578172843e-06	-2.1095614433288574	3.9620979987084866	8.913943929655943e-06	2.7239385843276978	5.936117172241211	8.235526394173576e-08	1.9876394271850586	-2.19358491897583	7.014773927949136e-06	2.5559521913528442	2.179489254951477	2.1323125487526795e-09	-1.4476289749145508	-0.0333256721496582	7.118653115867346e-07	3.011500060558319	1.0001118183135986	1.8140102611141629e-06	-3.449673652648926	2.7012633085250854	5.951818238258966e-08	-0.816685676574707	-0.8702445030212402	7.400181800676364e-08	4.665451943874359	2.7342529296875	5.987113581795711e-06	-0.6407852172851562	0.9901049137115479	5.915430367764429e-09	640.034104347229	5.494374752044678	1.9169254983353312e-07	2.730459213256836	0.5978817939758301	2.0151426269876538e-06	-0.6885437965393066	2.023162603378296	1.8516350674957494e-09	1.1900346279144287	2.449813723564148	6.360668862726016e-07	0.45094823837280273
295	2.4980475902557373	-0.328671932220459	2.3745237740513403e-06	-3.8368258476257324	2.34748113155365	2.682127842490445e-06	-2.534430980682373	3.768863007426262	1.0459524673933629e-05	3.0886500477790833	6.6407082080841064	7.859757289452318e-08	1.7459752559661865	-1.9903454780578613	5.986942142044427e-06	2.651270627975464	1.7122440338134766	2.060996484587463e-09	577.0212712287903	33.207812786102295	7.214946435851743e-07	3.1446492075920105	0.8432145118713379	2.172468612116063e-06	-2.9322452545166016	3.0026127099990845	9.782503695987543e-08	-0.45563507080078125	-0.5965924263000488	6.653311146465057e-08	5.053664445877075	2.958016037940979	6.372973530233139e-06	-0.0526118278503418	1.4609274864196777	1.060030641042431e-08	236.04533959180117	121.92868161201477	4.063047072122572e-06	3.0375365018844604	0.018906354904174805	1.8144357909477549e-06	-0.5430474281311035	2.2119626998901367	2.569465973323304e-09	638.8298695087433	3.6911078691482544	1.0298380175299826e-06	-0.01583242416381836
296	2.964829921722412	-0.06415176391601562	4.398830242280383e-06	-3.4503469467163086	2.416081428527832	2.8140343601990025e-06	-2.2621841430664062	3.877015434205532	1.269073436560575e-05	2.7629480361938477	6.062456130981445	9.1183657957572e-08	1.9285211563110352	-1.8462729454040527	9.833038348006085e-06	2.529904842376709	2.220962166786194	2.3540145388523115e-09	635.8842900842428	2.4600898027420044	1.4167223980621202e-06	2.845925807952881	0.7728557586669922	2.278165084135253e-06	-3.2937722206115723	2.7441771030426025	7.074824281971814e-08	-0.8886532783508301	-0.46504878997802734	7.440858951213158e-08	4.794089674949646	2.93674898147583	8.741951205593068e-06	-0.29580259323120117	1.0176324844360352	6.5407821381313624e-09	637.6628711223602	7.087303400039673	3.3333947158098454e-06	2.634445548057556	0.5471069812774658	3.3079654713219497e-06	-0.6103601455688477	2.4094091653823853	1.857659248649668e-09	637.8481389284134	4.911586880683899	5.448151114251232e-06	0.42459630966186523
297	2.7140049934387207	-0.17401599884033203	2.083703293465078e-06	-3.693035125732422	2.8053375482559204	2.1721743905800395e-06	-2.4488401412963867	3.9917360534891486	1.0003088391385972e-05	2.9333003759384155	6.72855806350708	6.14192074976927e-08	1.9185445308685303	-2.0209245681762695	5.836644504597643e-06	2.5398181676864624	1.9405062198638916	1.8117733979750028e-09	635.8195674717426	2.236942768096924	1.4444635780819226e-06	3.0813929438591003	1.1403398513793945	1.716003566798463e-06	-3.2708897590637207	2.8967102766036987	6.129457119641302e-08	-0.5721602439880371	-0.7513551712036133	5.301144057057172e-08	4.579178631305695	2.885109543800354	5.6957328524731565e-06	-0.5182027816772461	1.1922523975372314	7.647868116578138e-09	637.6685969829559	6.975695371627808	2.4146904706867645e-06	2.6733269691467285	0.22999000549316406	1.6974192931229481e-06	-0.6534137725830078	2.075239658355713	1.7591689216445161e-09	637.872761964798	5.146600842475891	4.676379830925725e-06	0.34995460510253906
298	2.1091530323028564	-0.48340702056884766	1.5782808304720675e-06	-3.8717761039733887	2.5012964010238647	1.8934433683170937e-06	-2.347691059112549	3.790045887231827	7.91456022852799e-06	3.00398325920105	6.3042192459106445	5.1110582433011587e-08	2.072433590888977	-2.3467769622802734	4.106552296434529e-06	2.654539942741394	1.6939940452575684	1.2495663392897427e-09	1.0807366371154785	477.9074093103409	1.1074002941313665e-06	3.067879319190979	0.7916874885559082	1.452870378670923e-06	-3.323558807373047	2.7262121438980103	5.1917037779958264e-08	-0.6923508644104004	-1.0082745552062988	4.8700989907501935e-08	4.609047472476959	2.64959716796875	4.249083303875523e-06	-0.6850910186767578	1.3244905471801758	5.306867834065088e-09	0.8575098514556885	476.53496664762497	4.6154798383213347e-07	2.712816596031189	0.16945219039916992	1.09341669940477e-06	-1.0077838897705078	1.9275329113006592	1.4307398599200383e-09	2.0999950170516968	478.22700357437134	4.194406528768013e-07	0.20894670486450195
299	2.534293532371521	-0.23611831665039062	2.162783857784234e-06	-3.89139461517334	2.608167290687561	2.0102249891351676e-06	-2.482585906982422	3.7939823269844055	8.039157364692073e-06	2.6517223119735718	6.293323993682861	7.089899867196436e-08	2.189406633377075	-1.8913154602050781	5.4849410844326485e-06	2.5190937519073486	1.9088952541351318	1.6353997045470692e-09	577.4602735042572	35.8972157612443	1.2020691428915597e-06	2.7737882137298584	0.9835283756256104	1.5413613709824858e-06	-3.407041072845459	2.832874059677124	5.1969845316079955e-08	-0.6302742958068848	-0.7455968856811523	6.155724463496881e-08	4.754895865917206	2.768423080444336	4.692811671702657e-06	-0.47055625915527344	1.0264320373535156	7.3090689056698466e-09	580.0469928532839	36.64861840009689	1.5416950418511988e-06	2.7907276153564453	0.22575974464416504	1.5620370277247275e-06	-0.9453225135803223	1.9464201927185059	2.066416593393683e-09	638.7591836452484	4.309947967529297	9.171675969810167e-07	0.2259817123413086
300	472.6476740837097	305.6522710323334	0.99986732006073	461.31146717071533	294.97084522247314	0.9999161958694458	441.69584465026855	283.1099382638931	0.9999997615814209	434.3569647073746	277.9250441789627	0.9999992847442627	471.4569516181946	308.99942004680634	0.9999759197235107	475.69542649388313	327.384437084198	0.9997262358665466	478.3782629966736	336.87371158599854	0.9999563694000244	458.536940574646	299.8099389374256	0.9999979734420776	449.8935296535492	309.06570744514465	0.9999974966049194	441.9648759365082	316.4944965541363	0.9999998807907104	436.641619682312	283.17573177814484	1.0	422.70953154563904	292.6879905462265	0.9991828799247742	421.8355140686035	289.3597958087921	0.9999940395355225	475.93503995239735	300.3782684803009	0.9997194409370422	480.22453451156616	297.8592174053192	0.328969269990921	480.2148063182831	288.9285843372345	0.10245316475629807	466.4002113342285
301	474.1911816596985	304.80709743499756	0.9999629259109497	461.39960956573486	295.3989405632019	0.9999423027038574	440.7852268218994	282.5887726545334	0.9999997615814209	433.448490858078	278.2336301803589	0.9999971389770508	471.3707375526428	307.9568629786372	0.9999977350234985	476.25711330771446	326.77110838890076	0.9999330043792725	478.9609251022339	338.74136674404144	0.9999970197677612	458.364963054657	299.8725819885731	0.9999988079071045	449.7517580986023	310.4772913455963	0.9999984502792358	441.77887296676636	317.20500004291534	0.9999997615814209	435.64171892404556	283.1025542020798	1.0	421.393630027771	293.0290278196335	0.9993830919265747	418.47042977809906	288.71276569366455	0.999995231628418	478.13280391693115	295.0292978286743	0.9999743700027466	480.29588413238525	296.2075901031494	0.45701614022254944	480.016037940979	288.52576994895935	0.07811786979436874	464.9386477470398
302	473.5856852531433	304.1202218532562	0.9999887943267822	461.76538372039795	295.8892912864685	0.9999856948852539	442.6283119916916	283.4478381872177	0.9999997615814209	432.7634241580963	278.9560251235962	0.9999972581863403	472.3837490081787	307.55236607789993	0.9999996423721313	477.34358739852905	326.82188153266907	0.9998792409896851	479.9461405277252	339.1718081831932	0.9999995231628418	459.99068880081177	299.9291210100055	0.9999984502792358	451.7140394151211	311.7186212539673	0.9999994039535522	443.02622920274734	317.9732618331909	0.9999997615814209	436.95991480350494	284.71765249967575	1.0	423.5106854438782	293.2005842924118	0.9985941052436829	421.9406772851944	289.4165015220642	0.9999985694885254	477.61056792736053	295.70215463638306	0.9999808073043823	483.11946296691895	295.16262435913086	0.49792036414146423	481.2941401004791	286.9237570762634	0.02423473633825779	464.9427065849304
303	475.1334814429283	303.3273377418518	0.999990701675415	464.9375174045563	295.7149875164032	0.9999910593032837	443.46555656194687	283.69954070448875	0.9999996423721313	433.9605827331543	279.0874094963074	0.9999986886978149	473.95994329452515	306.9277000427246	0.9999992847442627	478.47667503356934	326.9984555244446	0.9999188184738159	479.1141698360443	338.2640081644058	0.9999998807907104	461.0667963027954	299.10781794786453	0.9999946355819702	453.236829161644	310.3725252151489	0.9999995231628418	442.95785641670227	317.61230397224426	0.9999997615814209	438.4179832935333	284.98986637592316	1.0	425.5778458118439	294.9963746070862	0.997265100479126	424.01689434051514	290.2313758134842	0.9999927282333374	479.5769782066345	296.1900100708008	0.9999785423278809	485.516464471817	294.7051854133606	0.781219482421875	488.46028327941895	288.5600686073303	0.03032788261771202	466.42229890823364
304	478.089551448822	303.72135829925537	0.9999979734420776	464.3213987350464	295.54705905914307	0.9999977350234985	444.43578934669495	283.88844542205334	0.9999996423721313	434.44801020622253	280.09535098075867	0.9999994039535522	475.88057523965836	307.72517424821854	0.9999984502792358	479.52301263809204	326.00185227394104	0.9999850988388062	479.8935978412628	338.851198554039	0.9999997615814209	464.49217462539673	299.003892660141	0.9999957084655762	454.3973627090454	311.09905338287354	0.9999997615814209	444.29761162400246	318.09294748306274	0.9999996423721313	438.9126396179199	285.61023819446564	1.0	426.33212637901306	295.7816205024719	0.9954860806465149	424.8841052055359	291.78205275535583	0.9998331069946289	484.7427496910095	296.9403419494629	0.9999899864196777	492.85666340589523	295.7284002304077	0.9377409815788269	490.13067042827606	283.0243449807167	0.02115931734442711	467.0995879769325
305	479.8818039894104	304.70511293411255	0.9999998807907104	465.0937063694	295.5762414932251	0.9999992847442627	444.9535958766937	284.969324529171	0.9999997615814209	435.57268649339676	280.41466784477234	0.9999996423721313	478.0974819660187	308.9087257385254	0.9999994039535522	481.89922285079956	327.9344553947449	0.9999781847000122	481.1527876853943	339.81175042688847	0.9999997615814209	463.9939193725586	301.2346384525299	0.9999984502792358	454.14028787612915	310.63681530952454	0.9999998807907104	443.55788853764534	317.9764151573181	0.9999953508377075	440.0602750778198	286.33361172676086	1.0	424.6641116142273	295.3946223258972	0.9955653548240662	422.15632939338684	291.72492080926895	0.9999877214431763	486.6548671722412	297.8201332092285	0.9999986886978149	494.8508632183075	295.27479457855225	0.9936971068382263	491.073527097702	283.0734634399414	0.026023995131254196	468.01434774696827
306	482.2149164676666	304.827317237854	1.0	466.65718472003937	296.05401134490967	1.0	447.4805669784546	285.7220118045807	0.9999997615814209	437.6086519956589	280.9208183288574	0.9999997615814209	480.2374053001404	309.44896829128265	0.9999998807907104	483.4377780556679	326.57731008529663	0.9999995231628418	482.1382075548172	339.8723275065422	1.0	464.7119085788727	301.32430040836334	1.0	455.0345582962036	311.1641004085541	0.9999998807907104	444.1393316835165	318.31302213668823	0.999994158744812	442.2316185235977	287.0833332538605	1.0	426.74496245384216	296.8775496482849	0.9965399503707886	415.64473581314087	293.49202132225037	0.9999973773956299	487.46782088279724	298.4792160987854	0.9999998807907104	495.79088306427	293.77285623550415	0.9987782835960388	497.1227102279663	289.4137706756592	0.2360447347164154	469.92302417755127
307	484.9711698293686	305.28465366363525	1.0	471.09705114364624	296.83174562454224	1.0	449.1191155910492	285.5263856649399	1.0	439.79551458358765	280.1628158092499	0.9999997615814209	481.62288665771484	309.75795817375183	1.0	484.6545130610466	326.4269983768463	0.9999997615814209	482.42627465724945	339.14614021778107	1.0	467.4411264061928	301.3666281700134	1.0	457.1402382850647	310.7010622024536	0.9999994039535522	444.48012056946754	319.03401231765747	0.9999970197677612	444.3305635154247	286.4959063529968	1.0	428.92478531599045	299.1685998439789	0.9997377991676331	412.0469029247761	293.35363030433655	0.999998927116394	489.6191210746765	298.40961503982544	0.9999998807907104	499.65242755413055	292.6836967468262	0.9982494711875916	507.20442271232605	292.9711227416992	0.12963172793388367	472.5217328071594
308	486.7980124950409	306.7034729719162	1.0	470.45777559280396	297.63407707214355	0.9999998807907104	449.4867527484894	286.8752110004425	1.0	438.94711899757385	280.956414937973	0.9999998807907104	483.33384531736374	310.9836025238037	1.0	486.7781000137329	327.3833038806915	0.9999984502792358	483.6737929880619	339.99205197487026	1.0	468.176659822464	302.6178410053253	1.0	456.85062646865845	311.7727527618408	0.999998927116394	444.342708081007	318.7875919342041	0.9999974966049194	443.85524609684944	287.6254713535309	1.0	426.7762027978897	300.4686552286148	0.9998394250869751	409.2678871154785	295.35009002685547	0.9999985694885254	489.95035552978516	300.43698686361313	0.9999997615814209	501.7882318496704	293.6079182624817	0.9997130036354065	502.31350231170654	289.353590965271	0.7486811280250549	472.92756605148315
309	488.3708987236023	306.8711795806885	1.0	471.073135137558	297.6664049625397	0.9999996423721313	448.9835846424103	288.2090539932251	0.9999986886978149	438.9090168476105	281.8160471916199	0.9999995231628418	485.2328292131424	311.2899453639984	1.0	488.23891830444336	327.93369793891907	0.9999954700469971	483.99648503935896	340.3981822133064	0.9999998807907104	468.7745617032051	302.8418390750885	0.9999998807907104	457.401385307312	312.8814961910248	0.9999927282333374	443.34901452064514	319.8861975669861	0.9999947547912598	442.993191242218	288.62531042099	0.9999997615814209	426.2517577409744	300.77233719825745	0.9999181032180786	408.71654319763184	298.98233103752136	0.9999819993972778	491.8267431259155	300.483322262764	0.9999995231628418	503.7142508029938	289.8972363471985	0.9991931319236755	499.87645721435547	278.9734802246094	0.1916607767343521	473.58400869369507
310	488.22574853897095	306.8287023305893	1.0	470.8206641674042	297.84169578552246	0.9999995231628418	448.09518599510193	287.8066689968109	0.9999986886978149	437.5057895183563	281.8384726047516	0.9999994039535522	485.20203936100006	311.16386914253235	1.0	488.6564202308655	327.6630415916443	0.9999971389770508	484.55787175893784	340.0527892783284	0.9999998807907104	468.80282044410706	302.8490455150604	0.9999998807907104	458.1945414543152	313.0542323589325	0.9999938011169434	443.5034355223179	320.34063386917114	0.999995231628418	442.2144982814789	288.6681270599365	0.9999997615814209	423.469792842865	297.8563108444214	0.999933123588562	405.9260551929474	297.6965456008911	0.999993085861206	491.426881313324	301.5513105392456	0.9999994039535522	505.86962938308716	289.40542912483215	0.9998427629470825	511.114399433136	288.41171884536743	0.5836901068687439	472.867666721344
311	487.50393176078796	305.8015275001526	1.0	470.01226019859314	297.1224801540375	0.9999998807907104	447.61973667144775	287.5088322162628	0.9999979734420776	437.77681255340576	280.6024076938629	0.9999961853027344	484.48063763976097	310.38233971595764	1.0	488.15250158309937	327.5218868255615	0.9999938011169434	483.1632877588272	341.06754672527313	0.9999998807907104	467.88300397247076	302.2655267715454	1.0	457.446816444397	312.1342647075653	0.9999933242797852	443.8277438879013	318.80971908569336	0.9999960660934448	441.8187391757965	288.0538396835327	0.9999996423721313	419.4331995844841	295.905086517334	0.9999805688858032	402.0932055711746	295.96866726875305	0.9999946355819702	491.0572772026062	299.52311566472054	0.9999994039535522	506.34807527065277	289.96908020973206	0.9999054670333862	518.5968337059021	290.32632637023926	0.4121435284614563	472.05747175216675
312	486.5671329498291	304.8763439655304	1.0	470.6182825565338	297.48640871047974	0.9999998807907104	446.9401869773865	286.2290949821472	0.9999990463256836	438.52732491493225	280.3574266433716	0.9999994039535522	483.486590385437	309.49435353279114	1.0	488.61620903015137	326.8092212677002	0.9999929666519165	484.5115823149681	341.025932431221	0.9999998807907104	467.5531689822674	300.6474977135658	1.0	456.5494236946106	311.9572687149048	0.9999946355819702	442.8165888786316	319.78914976119995	0.9999991655349731	441.391725063324	286.69784665107727	1.0	420.29773741960526	293.98203432559967	0.999951958656311	402.44455456733704	294.25082540512085	0.9999995231628418	489.94397735595703	298.66532921791077	0.9999996423721313	505.81876134872437	289.85659551620483	0.9999821186065674	519.2432470321655	289.9732503890991	0.2589161694049835	471.601975440979
313	485.52284491062164	305.48897981643677	1.0	469.4255197048187	297.3781714439392	1.0	446.3079478740692	286.0701906681061	0.9999988079071045	437.9138870239258	280.0795884132385	0.9999996423721313	482.2720273733139	309.8362354040146	1.0	488.2218837738037	325.9319757223129	0.9999969005584717	484.6633889079094	341.20559561252594	0.9999998807907104	466.271999001503	300.7889949083328	1.0	456.7256808280945	311.12063455581665	0.9999970197677612	443.17756736278534	319.20525789260864	0.9999979734420776	440.949670791626	286.7252643108368	0.9999998807907104	420.22257240116596	294.42589259147644	0.9999783039093018	402.6324682235718	294.4515631198883	0.9999995231628418	488.81181049346924	299.4132325053215	0.9999998807907104	504.65318155288696	292.4665603339672	0.9999858140945435	519.3385353088379	292.21050357818604	0.8530764579772949	470.53516960144043
314	484.9650671482086	305.8601999282837	1.0	468.6825718283653	297.3862895965576	1.0	444.9848960638046	286.5700480937958	0.9999996423721313	435.6000171005726	280.245591878891	0.9999996423721313	481.78190064430237	310.0709390640259	1.0	488.6861710548401	325.56222116947174	0.9999977350234985	484.9672957062721	340.318208783865	1.0	465.56656551361084	300.96195071935654	1.0	456.1884927749634	311.7590985298157	0.9999986886978149	442.93188440799713	318.9782681465149	0.9999990463256836	440.3306670188904	287.1134605407715	0.9999998807907104	418.92285692691803	296.00735092163086	0.9999773502349854	402.4847764968872	294.13628935813904	0.9999995231628418	488.4691815376282	299.7033389210701	0.9999996423721313	503.8770217895508	293.2352547645569	0.9999972581863403	514.4923268556595	288.9854779243469	0.9935992956161499	469.6424205303192
315	482.72105300426483	306.2664053440094	1.0	466.258993268013	297.64187479019165	0.9999998807907104	444.4346900880337	286.5583882331848	0.999998927116394	436.2025874853134	281.1713285446167	0.9999992847442627	479.5750346183777	310.36535835266113	1.0	486.2398555278778	325.3228574991226	0.9999988079071045	484.509873688221	340.77719444036484	1.0	463.1589889526367	301.4352797269821	0.9999998807907104	455.8600826263428	311.49550342559814	0.9999991655349731	442.96521270275116	319.1498956680298	0.9999974966049194	439.463534116745	287.5887248516083	0.9999998807907104	419.04138588905334	296.0771474838257	0.9999946355819702	403.01931405067444	295.5940728187561	0.9999992847442627	486.59155321121216	299.96470569074154	0.9999998807907104	499.9983742800541	294.54438376426697	0.9999992847442627	513.7856860160828	288.61747908592224	0.9993571639060974	467.52413326501846
316	478.9931516647339	306.0200529098511	1.0	464.5040485858917	296.5529713630676	0.9999998807907104	441.60980248451233	285.77405297756195	0.9999995231628418	433.44562792778015	280.3258833885193	0.9999991655349731	477.4725674390793	309.39131927490234	0.9999998807907104	483.76774148643017	324.57903426885605	0.9999996423721313	484.64523482322693	340.9251481294632	1.0	461.7201656103134	299.93824995681643	0.9999991655349731	453.9617123603821	311.07623291015625	0.9999994039535522	442.7223712205887	318.69383668899536	0.999997615814209	436.883930683136	286.6327004432678	1.0	417.44802069664	296.80065393447876	0.9999943971633911	403.59541296958923	295.3490381240845	0.9999977350234985	483.76077212393284	299.8951745182276	0.9999996423721313	493.8276309967041	295.2678978443146	0.9999985694885254	507.0501700639725	283.60195031762123	0.9996417760848999	466.1126539707184
317	475.8016004562378	304.99045062065125	0.9999997615814209	461.4976816177368	296.2421989440918	0.9999991655349731	439.45994424819946	285.4139156341553	0.9999998807907104	429.6552551984787	279.545729637146	0.9999995231628418	474.94155645370483	308.42662596702576	0.9999998807907104	482.09660255908966	324.46714612841606	0.9999997615814209	483.5246472656727	340.80775797367096	1.0	458.6587266921997	299.31632018089294	0.9999995231628418	452.1537544876337	312.27822494506836	0.9999973773956299	442.0003569126129	319.35639667510986	0.9999992847442627	433.87884640693665	286.57918763160706	1.0	415.74263048171997	296.60050439834595	0.9999967813491821	402.13213670253754	295.1643822193146	0.9999990463256836	480.85250544548035	299.43064671754837	0.9999971389770508	491.697533339262	294.4042692184448	0.9999994039535522	503.0984034538269	281.97069025039673	0.9999858140945435	462.0579149723053
318	474.003621339798	303.26680088043213	0.9999985694885254	458.7639025449753	295.6175937652588	0.9999995231628418	436.6140819787979	284.7470185160637	0.9999998807907104	427.7160734832287	279.50985860824585	0.9999985694885254	471.8288848400116	307.87663803994656	1.0	480.6971797943115	323.3200410604477	0.9999996423721313	484.18257565796375	340.75150752067566	1.0	455.23978185653687	299.38016933202744	1.0	449.38293170928955	312.04854798316956	0.9999896287918091	442.33730912208557	318.5893511772156	0.9999992847442627	431.2592544555664	286.00188517570496	1.0	412.7784203886986	295.90701961517334	0.9999499320983887	396.4335404932499	295.1881308555603	0.9999963045120239	477.3088855743408	296.5474786758423	0.9999955892562866	488.0218071937561	290.9774523973465	0.9999971389770508	498.3441916704178	277.8737074136734	0.999829888343811	458.5504984855652
319	471.7863485813141	303.01621770858765	0.9999996423721313	454.31525230407715	294.2788531780243	0.9999998807907104	432.67080640792847	283.3191964626312	0.9999998807907104	424.4567790031433	278.44058632850647	0.9999998807907104	468.7105894088745	307.62794920802116	1.0	479.11138010025024	322.1084396839142	0.9999979734420776	482.95155346393585	339.63935896754265	1.0	452.6689430475235	298.00709187984467	0.9999998807907104	446.450564622879	311.2547655105591	0.999991774559021	442.04960584640503	319.0667233467102	0.9999996423721313	427.9462761133909	283.8322750031948	1.0	409.8884677886963	296.4141182899475	0.9999717473983765	393.3269233703613	296.3768639564514	0.9999988079071045	474.73005962371826	296.31997203826904	0.9999992847442627	485.0496212244034	290.3652250766754	0.9999983310699463	496.45194005966187	278.2459976673126	0.9999551773071289	455.56133675575256
320	469.72000336647034	303.15217113494873	0.9999996423721313	452.4212023615837	293.82198894023895	1.0	431.2214937210083	282.4644229412079	0.9999983310699463	424.08493280410767	278.14548897743225	0.9999995231628418	466.76835083961487	307.4448211789131	0.9999998807907104	476.08260867744684	321.7712562084198	0.9999966621398926	482.96037900447845	339.0012040734291	1.0	451.7090667486191	298.2073726654053	0.9999998807907104	445.3432958126068	310.30789852142334	0.9999934434890747	442.76437520980835	318.8062434196472	0.9999996423721313	426.88938319683075	283.03386157751083	0.9999998807907104	410.03586876392365	292.7344165444374	0.9999816417694092	393.0878300666809	291.56513127684593	0.9999998807907104	473.3611354827881	296.2687644958496	0.9999994039535522	484.0102351261303	289.89670515060425	0.9999949932098389	492.2600389122963	278.1067781448364	0.9999836683273315	454.3415381908417
321	469.0962059497833	303.5391592979431	0.9999997615814209	451.9919200260192	294.35528779029846	1.0	431.75254583358765	282.6571662425995	0.9999868869781494	424.945565700531	276.7270567417145	0.9999985694885254	466.293967962265	307.7066619694233	0.9999998807907104	475.76706199347973	321.9257218837738	0.9999903440475464	481.7595887184143	338.82247591018677	1.0	451.0452871918678	298.30807161331177	0.9999997615814209	444.83374881744385	309.96867179870605	0.9999932050704956	442.266881108284	317.9848704338074	0.9999982118606567	427.03379172086716	282.9625036716461	0.9999992847442627	410.53886675834656	288.77036690711975	0.9999445676803589	388.4489122033119	286.6584701538086	0.9999990463256836	472.5703797340393	296.736599445343	0.9999994039535522	482.6689155101776	290.6990821361542	0.9999978542327881	490.9514627456665	279.59835624694824	0.9999755620956421	453.6876507997513
322	467.21051251888275	302.45285630226135	0.9999996423721313	451.33083522319794	294.2526514530182	1.0	431.22008419036865	282.58004581928253	0.9998756647109985	424.10609102249146	276.81989389657974	0.999990701675415	465.3119549751282	307.27180647850037	0.9999994039535522	475.5567625463009	321.59780263900757	0.9999876022338867	482.1916643381119	339.06141901016235	1.0	450.5132199525833	298.410032749176	0.9999995231628418	444.2184607386589	309.5710554122925	0.9999889135360718	442.41861140727997	317.5704736709595	0.9999953508377075	426.2037800550461	282.98026061058044	0.9999939203262329	407.95209097862244	286.4038791656494	0.9998483657836914	384.2437753677368	283.99462116044015	0.9999887943267822	471.9273452758789	296.3254699707031	0.9999995231628418	481.9391632080078	289.6683690547943	0.9999977350234985	490.85433864593506	280.05702209472656	0.999994158744812	453.0277576446533
323	467.10829758644104	302.2323453426361	0.9999992847442627	451.15526217222214	294.23550391197205	0.9999998807907104	431.3242049217224	282.3315501213074	0.9998786449432373	424.53487062454224	277.00569319725037	0.9999929666519165	465.2326068878174	307.15374690294266	0.9999992847442627	474.75744330883026	321.36106967926025	0.999987006187439	482.1397601366043	338.85144317150116	1.0	449.5606994628906	297.55043482780457	0.9999992847442627	444.8718771934509	310.4854636192322	0.9999830722808838	442.5241575241089	318.04167652130127	0.9999967813491821	426.900367975235	282.8398925065994	0.999995231628418	408.08714723587036	285.74162220954895	0.9997921586036682	385.45892095565796	283.4036428928375	0.9999651908874512	471.8045663833618	296.2768077850342	0.9999988079071045	481.7131681442261	290.8499948978424	0.9999977350234985	491.8321720510721	281.6056480407715	0.999954104423523	453.18213427066803
324	467.61625480651855	302.0819659233093	0.9999996423721313	451.55923023819923	294.1440749168396	0.9999998807907104	431.3979825973511	282.32528805732727	0.9997742772102356	424.12596321105957	276.7433748245239	0.9999909400939941	465.27341413497925	306.7499443292618	0.9999994039535522	474.67639100551605	321.6266529560089	0.9999850988388062	481.12216424942017	338.3954222202301	1.0	450.9207715988159	298.31376695632935	0.9999991655349731	444.9014061689377	309.6460747718811	0.9999916553497314	443.15393286943436	317.66954278945923	0.9999959468841553	426.27635312080383	282.62801694869995	0.9999910593032837	409.86092162132263	287.7798869609833	0.9996299743652344	385.64027643203735	284.5285612344742	0.9999740123748779	471.87882137298584	296.42876291275024	0.9999994039535522	482.0098397731781	290.11113238334656	0.9999980926513672	490.11532282829285	282.3764753341675	0.999984622001648	453.29163002967834
325	466.26479983329773	300.45822989940643	0.9999998807907104	450.3855708837509	293.0562173128128	1.0	430.627888917923	280.3465781211853	0.9999542236328125	423.22012591362	276.1135215982795	0.9999992847442627	463.94000148773193	305.51957988739014	0.9999978542327881	471.29776978492737	321.57687401771545	0.99998939037323	477.60504841804504	339.8697933703661	0.9999998807907104	450.19522976875305	297.61732006073	0.9999995231628418	445.6274336576462	309.43100702762604	0.999990701675415	443.3555929660797	317.7553358078003	0.9999886751174927	425.31475138664246	281.445937871933	0.9999971389770508	407.71663308143616	287.45325231552124	0.9998745918273926	385.1237916946411	287.43278312683105	0.9999492168426514	471.18605184555054	295.30381298065186	0.9999997615814209	481.0025930404663	289.74289536476135	0.9999990463256836	491.36959302425385	282.3830056190491	0.9999830722808838	452.63735419511795
326	464.4924659729004	299.64555382728577	0.9999996423721313	448.2630150318146	292.29538241028786	0.9999998807907104	428.1895575225353	279.62542724609375	0.9999970197677612	420.6304442882538	275.33178639411926	0.9999997615814209	462.2545552253723	303.0664224624634	0.9999805688858032	469.27984070777893	319.72743034362793	0.9999953508377075	473.440443277359	336.59088015556335	0.9999996423721313	448.81121945381165	296.89766550064087	0.9999971389770508	445.09797382354736	308.7375645637512	0.9999934434890747	443.2114664912224	316.4123954772949	0.9999914169311523	423.25848627090454	281.6186218261719	0.999998927116394	404.1524978429079	288.1423969268799	0.9999828338623047	386.71076703071594	285.8411375284195	0.9999730587005615	470.39436197280884	294.39840745925903	0.9999996423721313	479.48859310150146	289.06452107429504	0.9999911785125732	491.96124044433236	281.67847442626953	0.9999853372573853	451.0976570248604
327	460.58494091033936	297.79416513442993	0.9999991655349731	446.0203218460083	290.7810753583908	0.9999997615814209	425.90857338905334	278.43584299087524	0.9999992847442627	418.0336444377899	274.3042206764221	0.9999997615814209	460.21414007246494	301.9186598062515	0.9999935626983643	463.163920879364	316.5148502588272	0.9999488592147827	465.25355887413025	331.81395114958286	0.9999966621398926	445.8575556278229	294.73670983314514	0.9999984502792358	443.8774460554123	305.65731048583984	0.9999974966049194	442.8482937812805	317.69805335998535	0.9999734163284302	420.80951780080795	280.26950454711914	1.0	401.58919954299927	287.7936849594116	0.9999405145645142	384.93372535705566	285.78556883335114	0.9999641180038452	468.0900306478143	293.02011144161224	0.9999990463256836	476.97545832395554	288.89598059654236	0.9999977350234985	491.29963105916977	278.84828901290894	0.9999974966049194	447.52538204193115
328	458.46106815338135	296.50342059135437	0.9999899864196777	444.4154952466488	288.38437032699585	0.9999977350234985	422.21449065208435	277.51600313186646	0.9999879598617554	416.169474363327	273.58779644966125	0.9999644756317139	456.8442916870117	300.0473017171025	0.9999973773956299	459.94526140391827	314.08507549762726	0.9997910857200623	456.1375687122345	330.1841617822647	0.9999983310699463	442.6560025215149	294.59522676467896	0.999998927116394	441.8377068042755	305.6512246131897	0.9999969005584717	444.2308134138584	317.41215419769287	0.99992835521698	418.07451236248016	279.7354393005371	0.9999996423721313	400.45578360557556	287.6386408805847	0.9999468326568604	384.8757348060608	286.1100721359253	0.9999885559082031	464.9226746559143	291.80501110851765	0.9999977350234985	474.622377038002	287.7676420211792	0.9999971389770508	491.0801056623459	278.86187267303467	0.9999964237213135	443.40899682044983
329	455.37585496902466	294.7907540798187	0.9999920129776001	442.2729369401932	287.1585783958435	0.9999918937683105	419.2308512330055	276.2010990232229	0.9999889135360718	411.4636324644089	273.69343876838684	0.999868631362915	453.9241416454315	299.35950297117233	0.9999996423721313	455.32005071640015	312.0445284843445	0.9998080134391785	446.94924306869507	324.703670501709	0.9999542236328125	440.1033272743225	292.56220656633377	0.9999996423721313	440.0198690891266	304.40279173851013	0.9999769926071167	441.5473690032959	316.1225275993347	0.9999752044677734	415.819118976593	278.2547233104706	0.9999966621398926	399.3182611465454	288.17336416244507	0.9998736381530762	384.9797348976135	285.7080512046814	0.9999693632125854	461.21008110046387	290.389173746109	0.9999951124191284	473.51698756217957	285.83867716789246	0.9999898672103882	491.2576012611389	278.7579529285431	0.9999990463256836	440.7183346748352
330	453.8673423528671	294.8767554759979	0.9999974966049194	437.5778343677521	286.33222246170044	0.9999635219573975	416.7004928588867	275.45912063121796	0.9999970197677612	408.2873024940491	271.59867000579834	0.9999829530715942	451.88190810382366	297.79646611213684	0.9999997615814209	454.0249454975128	311.53525018692017	0.9999908208847046	443.6796610355377	321.61776328086853	0.9999924898147583	437.43025255203247	291.3009150028229	0.9999979734420776	438.0717296600342	302.86662578582764	0.9999384880065918	439.07884335517883	316.39013251662254	0.9999858140945435	411.86730271577835	277.0442216396332	0.9999998807907104	397.48763597011566	287.5875358581543	0.9999127388000488	385.21187353134155	285.3390921354294	0.9999480247497559	461.1122341156006	288.4743769168854	0.9999943971633911	471.737783908844	283.9509881436825	0.9999769926071167	490.4826430082321	279.004519701004	0.9999983310699463	437.87539434432983
331	452.0016002493212	294.45304131507874	0.9999996423721313	437.350017786026	286.4402747154236	0.999982476234436	416.43157720565796	275.1177811026573	0.9999979734420776	407.4252154827118	271.4723768234253	0.9999924898147583	449.98417139053345	297.3898243904114	0.9999996423721313	451.49843418598175	310.64255142211914	0.9999977350234985	441.21653747558594	319.57358264923096	0.999993085861206	436.7760534286499	291.25252705812454	0.9999990463256836	436.952488720417	302.2098927497864	0.9999737739562988	436.723739862442	314.4520343542099	0.999996542930603	411.58285281062126	276.353087246418	0.9999998807907104	397.4750015735626	288.2722918987274	0.9998891353607178	383.3257496356964	283.70822980999947	0.9999402761459351	458.61146450042725	288.51556420326233	0.9999979734420776	471.3487482070923	283.25241959095	0.9999326467514038	491.2086566090584	278.5729763507843	0.9999990463256836	437.8667559623718
332	450.938614487648	294.355988740921	0.9999998807907104	434.0542869567871	284.32838010787964	0.9999667406082153	414.259402513504	273.6595857143402	0.9999995231628418	405.00310838222504	269.9017587900162	0.9999990463256836	449.09215474128723	298.48665475845337	0.9999996423721313	450.1514744758606	310.36310362815857	0.9999971389770508	440.49244689941406	320.6391944885254	0.9999904632568359	435.60332038998604	291.14587610960007	0.9999932050704956	435.67290928959846	302.35103464126587	0.9999809265136719	436.18101294338703	315.1547790169716	0.9999890327453613	409.287278175354	275.05183494091034	0.9999998807907104	395.7447617352009	288.393342256546	0.9996253252029419	383.11897706985474	283.33090072870255	0.9997170567512512	457.2151880264282	288.5394139289856	0.9999990463256836	469.6449017524719	284.1426997631788	0.9998948574066162	489.716863155365	278.2138795852661	0.9999983310699463	436.0228494219482
333	449.05437421798706	293.96632504463196	0.9999998807907104	432.09431862831116	283.78735288977623	0.9999905824661255	412.21411196887493	274.14557111263275	0.9999974966049194	404.3076731264591	270.4716317653656	0.9999943971633911	447.0850992202759	298.119845867157	0.9999988079071045	449.00410056114197	310.30900406837463	0.9999966621398926	441.8711905479431	318.8510446548462	0.9999873638153076	434.18940234184265	291.19799768924713	0.999994158744812	434.3313671350479	302.36515188217163	0.9999804496765137	436.164173617959	314.45540511608124	0.9999873638153076	407.70315051078796	276.0335199832916	0.9999996423721313	396.22925095260143	288.8888099193573	0.9994426369667053	384.88136625289917	285.8413944244385	0.9997287392616272	455.3097891807556	288.0455229282379	0.9999986886978149	467.96729819104075	284.0173479039222	0.999944806098938	488.9685025215149	278.47780108451843	0.9999977350234985	434.6016800403595
334	449.1780836582184	293.9545919895172	0.9999998807907104	431.46756982803345	283.6443729400635	0.9999927282333374	411.9032318815589	274.61838388442993	0.999998927116394	403.1246846318245	271.82710456848145	0.9999942779541016	447.1880145072937	298.0166621208191	0.9999992847442627	448.93400382995605	309.92030370235443	0.9999979734420776	440.1932258605957	321.12980580329895	0.9999946355819702	433.4758026599884	291.14657187461853	0.9999904632568359	433.75397849082947	301.98935747146606	0.9999885559082031	435.55332857370377	315.0553222298622	0.9999897480010986	407.08361887931824	276.7533158659935	0.9999998807907104	395.2754108309746	289.8506546020508	0.9996291399002075	385.42904114723206	286.2755432128906	0.9998630285263062	454.9761919975281	288.1617796421051	0.9999988079071045	467.96176002547145	283.6674429178238	0.9999651908874512	489.68945693969727	278.4891233444214	0.9999988079071045	433.5041768550873
335	447.6181597709656	294.0391044616699	0.9999998807907104	431.24662160873413	284.6899936199188	0.9999942779541016	410.73738384246826	275.7965585589409	0.9999990463256836	401.83104705810547	273.2204837799072	0.9999977350234985	446.2578647136688	297.97552251815796	0.999997615814209	448.230495929718	310.16371488571167	0.9999980926513672	440.8967034816742	320.21082520484924	0.9999966621398926	433.33933115005493	291.90040592104197	0.999993085861206	433.370423078537	302.49359703063965	0.9999873638153076	435.690643042326	315.4524262547493	0.9999864101409912	406.23059344291687	277.8336189985275	0.9999998807907104	394.55376851558685	291.5678962469101	0.9997286200523376	386.09555172920227	288.3858549594879	0.9998786449432373	453.5463488101959	288.3038215637207	0.9999980926513672	465.47464323043823	283.25199031829834	0.9999479055404663	486.0760691165924	277.79833221435547	0.9999997615814209	432.90206027030945
336	446.5488348007202	293.62431156635284	0.9999998807907104	430.137629032135	284.22562150657177	0.999995231628418	410.82798302173615	275.5690570175648	0.9999974966049194	401.3994336128235	273.3255422115326	0.9999967813491821	445.0920776128769	297.76141023635864	0.9999990463256836	447.40864181518555	310.5711872577667	0.9999967813491821	439.7967195510864	319.8130040168762	0.9999983310699463	432.297883272171	291.9766364824027	0.9999949932098389	432.1947810649872	303.2915258407593	0.9999825954437256	434.71849274635315	314.91552197933197	0.9999934434890747	405.65534567832947	278.05014848709106	0.9999998807907104	394.33990228176117	292.84676545858383	0.9997909665107727	387.14664858579636	287.91862535476685	0.9999909400939941	452.46761471033096	287.5907278060913	0.9999973773956299	465.34756660461426	281.9332911968231	0.999950647354126	486.6295359134674	274.2820279598236	0.999998927116394	431.8008933067322
337	445.11237716674805	293.2085134983063	0.9999990463256836	429.09734201431274	283.64438876509666	0.9999901056289673	408.1831350326538	276.4293982684612	0.9999992847442627	399.34149742126465	272.89174151420593	0.9999954700469971	444.51039803028107	297.2892050743103	0.9999982118606567	446.9764642715454	310.2522850036621	0.9999985694885254	441.40634632110596	318.85265588760376	0.999997615814209	429.9684673547745	290.21180152893066	0.9999946355819702	431.0321264266968	302.6184911727905	0.999987006187439	433.6278922557831	315.0283462405205	0.9999923706054688	403.80321945250034	277.86493587493896	1.0	392.24370527267456	293.50917959213257	0.9999104738235474	385.65885639190674	288.8869688510895	0.9999840259552002	451.5271241366863	287.1368327140808	0.9999723434448242	462.88334703445435	281.76382756233215	0.9996354579925537	482.6644455194473	273.37650847435	0.9999994039535522	431.5474319458008
338	443.86405946314335	292.1510832309723	0.9999982118606567	427.7280902862549	283.3187409043312	0.9999678134918213	406.59722685813904	276.09211069345474	0.9999997615814209	398.07409858703613	273.16316080093384	0.9999899864196777	442.35471749305725	297.21011304855347	0.9999983310699463	445.55517578125	309.1553167104721	0.9999955892562866	438.85714626312256	320.012948513031	0.9999979734420776	428.59126502275467	290.0674135684967	0.9999915361404419	429.8058935403824	301.81187868118286	0.9999222755432129	431.92733430862427	317.24429512023926	0.9999933242797852	402.0280991792679	277.78413915634155	1.0	390.8997039794922	293.5504649877548	0.999407172203064	386.18229138851166	288.857581615448	0.9999954700469971	448.7943902015686	287.0011057853699	0.9999783039093018	458.2629579305649	283.22253131866455	0.999970555305481	475.5543851554394	273.38897347450256	0.9999808073043823	429.17958068847656
339	440.7003881931305	289.49710178375244	0.9999973773956299	427.6267491877079	282.9296785593033	0.999967098236084	404.7071087360382	274.257807970047	0.9999982118606567	396.27891579270363	270.5798542499542	0.9999799728393555	440.5831446647644	295.7306275367737	0.9999994039535522	445.0167404413223	307.8618159890175	0.9999980926513672	438.5791690349579	320.57445764541626	0.9999995231628418	427.3089256286621	289.4709675312042	0.9999899864196777	427.95240231975913	300.29346799850464	0.9999731779098511	430.10786390304565	316.4629217386246	0.9999978542327881	400.3471591472626	276.3634512424469	0.9999996423721313	390.01834535598755	290.6814216375351	0.9985785484313965	385.5154695510864	288.0772542953491	0.9999905824661255	445.4912270307541	284.30350890755653	0.9998574256896973	455.14168787002563	281.9998655319214	0.9999915361404419	468.77462047338486	269.07377326488495	0.9999828338623047	428.2766354382038
340	438.7776005268097	290.33118665218353	0.9999998807907104	422.38737893104553	281.64741945266724	0.9999879598617554	401.8019597530365	273.9527096748352	0.9999781847000122	392.8292908668518	271.25216245651245	0.9998403787612915	436.5272931456566	295.43487453460693	1.0	441.38738918304443	306.91942858695984	0.9999983310699463	437.87001383304596	320.1831839084625	0.9999986886978149	423.24225640296936	288.39285135269165	0.9999948740005493	421.1036777496338	299.6177727878094	0.9998539686203003	422.934766292572	312.610045671463	0.9999468326568604	398.11848640441895	276.28815507888794	0.9999985694885254	388.36568742990494	288.92457604408264	0.9973143935203552	384.6884467601776	288.14103603363037	0.9999184608459473	443.15331172943115	283.6937640309334	0.9999979734420776	450.598419547081	279.232702255249	0.9999991655349731	462.18398356437683	267.3914434313774	0.9997988343238831	425.1167345046997
341	433.98101329803467	288.82777070999146	1.0	420.0764734596014	281.10297775268555	0.9999994039535522	399.8617596626282	273.4553790092468	0.9999885559082031	389.1848244667053	270.9224443435669	0.9999845027923584	431.79904222488403	293.75493586063385	0.9999998807907104	439.5706374645233	306.65195322036743	0.9999991655349731	437.2359139919281	321.26984119415283	0.9999998807907104	417.64366602897644	285.6526347398758	0.9999986886978149	415.5030539035797	298.0921519994736	0.9998738765716553	412.54344886541367	307.8523602038622	0.999948263168335	394.597393989563	274.8610438108444	0.9999991655349731	386.6191635131836	285.6588190793991	0.9974545836448669	384.5983693599701	288.08614468574524	0.9998563528060913	439.042396068573	282.25357353687286	0.9999996423721313	445.48811626434326	277.2212781906128	0.9999972581863403	452.9260219335556	265.0212140083313	0.9970735311508179	421.6206034421921
342	430.3586401939392	287.4080424308777	0.9999995231628418	416.91156244277954	279.40863847732544	0.9999990463256836	394.2176443338394	271.5710368156433	0.9999901056289673	385.0340039730072	269.4620577096939	0.9999940395355225	430.0706913471222	291.8913727030158	0.9999974966049194	437.8202590942383	305.66873717308044	0.9999998807907104	437.245831489563	320.89664244651794	0.9999998807907104	414.92929315567017	284.7812691926956	0.9999852180480957	409.5714342594147	295.86146068573	0.9999535083770752	403.2931156158447	304.2441186904907	0.9998800754547119	389.58476650714874	273.1792781352997	0.9999998807907104	384.0162615776062	286.3149871826172	0.9872322082519531	375.4640169143677	283.8727133125067	0.9947816729545593	436.1482702642679	281.1486597061157	0.9999985694885254	444.0729681774974	273.87193059921265	0.999996542930603	446.05823159217834	262.82733368873596	0.996036946773529	417.8462154865265
343	428.7995095252991	286.96455550193787	0.9999904632568359	415.41008853912354	279.4079611301422	0.999997615814209	391.93723154067993	271.64022040367126	0.999985933303833	381.85653245449066	268.9562845826149	0.9999880790710449	427.879132270813	291.02458667755127	0.9999929666519165	436.62578731775284	303.7994313240051	0.9999998807907104	438.17163276672363	320.0212256908417	1.0	413.82793617248535	282.64455676078796	0.9999916553497314	404.62164211273193	292.4741501510143	0.9999943971633911	391.6397590637207	294.9509828090668	0.999980092048645	386.6676695346832	272.4901156425476	0.9999997615814209	383.7436122894287	286.6757822036743	0.9660612940788269	379.2827461361885	282.745796084404	0.9597568511962891	433.2351756095886	281.20317220687866	0.9999802112579346	440.68172693252563	275.53774505853653	0.9999988079071045	443.9831805899739	262.89250087738037	0.9960857629776001	416.31558871269226
344	428.09628677368164	285.8993948698044	0.9999934434890747	413.66072034835815	278.9350652694702	0.9999967813491821	391.860151052475	270.66580152511597	0.9999947547912598	382.02926301956177	267.86090964078903	0.999985933303833	427.47933864593506	289.36381340026855	0.9999872446060181	435.442302107811	303.54792404174805	0.9999997615814209	437.7862660884857	319.5200672149658	0.9999998807907104	411.4256715774536	281.4842574596405	0.9999891519546509	401.2989459037781	288.44063353538513	0.9999974966049194	388.2883039712906	293.7585617303848	0.9999972581863403	386.77743887901306	272.3995451927185	0.9999997615814209	384.10161328315735	286.7970414161682	0.9945675134658813	377.902135848999	288.21554231643677	0.9425914883613586	431.8870368003845	280.27491426467896	0.9999951124191284	440.23302841186523	275.1889500617981	0.9999986886978149	443.18441981077194	263.0056586265564	0.9986165761947632	413.43926322460175
345	427.1791172027588	285.27441692352295	0.9999887943267822	413.07731902599335	278.25829672813416	0.9999980926513672	391.24735403060913	269.71337366104126	0.9999980926513672	381.69976913928986	267.1925631761551	0.999992847442627	426.34364891052246	289.06454277038574	0.9999947547912598	434.34791934490204	302.58567476272583	0.9999992847442627	438.2405061721802	319.5571708679199	1.0	410.59171295166016	280.6912887096405	0.999995231628418	401.0475697517395	287.86552000045776	0.9999982118606567	389.361958026886	292.87388759851456	0.9999872446060181	386.0035606622696	271.63474440574646	0.9999998807907104	383.5905499458313	286.3840231895447	0.9970194697380066	378.64420223236084	283.76179549098015	0.9297744035720825	431.166960477829	279.6972563266754	0.9999973773956299	438.89273405075073	274.39336585998535	0.9999985694885254	443.08987706899643	261.9846235513687	0.9990611672401428	413.01807367801666
346	426.29613399505615	283.80234828591347	0.9999662637710571	412.09798846393824	277.2233302593231	0.9999991655349731	390.61172747612	268.8408097624779	0.9999980926513672	380.3248877823353	266.3999044895172	0.9999918937683105	424.04877758026123	287.46936202049255	0.9999946355819702	433.56349205970764	302.7316246032715	0.9999992847442627	437.737610578537	319.42602825164795	1.0	409.57699823379517	281.5138578414917	0.9999985694885254	400.2016520500183	287.79277515411377	0.9999988079071045	388.03727781400084	291.4731552004814	0.9999991655349731	385.12383675575256	270.90183305740356	0.9999997615814209	380.83889681100845	284.07414845377207	0.985982358455658	374.4859218597412	281.32094287872314	0.958426833152771	429.58708906173706	279.06442975997925	0.9999977350234985	438.1893239021301	273.0143759250641	0.9999946355819702	443.09765642881393	262.42378401756287	0.9990286827087402	411.9241288229823
347	425.09566354751587	282.82006001472473	0.9999645948410034	411.6293917298317	276.4440786242485	0.9999985694885254	389.42838418483734	267.96428579464555	0.9999903440475464	379.83048835396767	265.6770226955414	0.9999706745147705	422.96550846099854	286.3348054885864	0.9999984502792358	431.7354140281677	301.83699798583984	0.9999949932098389	436.62714368104935	319.7508521080017	1.0	408.8568525314331	281.19392824172974	0.9999995231628418	400.23279666900635	287.40415954589844	0.9999991655349731	388.53645819425583	292.0242752265185	0.9999990463256836	383.7290496826172	270.3015341758728	0.9999974966049194	380.6574996113777	283.4486222267151	0.9853500127792358	378.6388508081436	282.9503445625305	0.833077073097229	429.43163299560547	277.6204960346222	0.9999986886978149	437.62967360019684	272.80545473098755	0.9999977350234985	442.2940237522125	261.41564297676086	0.9993160963058472	410.27188777923584
348	423.1710765361786	281.91162157058716	0.9999880790710449	408.52488136291504	275.6768279373646	0.9999991655349731	387.6590009331703	266.85537898540497	0.999996542930603	377.630309343338	264.2283136844635	0.999946117401123	420.8123104572296	285.5881607532501	0.9999995231628418	430.98674392700195	301.63510036468506	0.9999798536300659	436.58493942022324	319.7621502876282	1.0	407.30142545700073	280.38183307647705	0.9999998807907104	398.4654595851898	286.759334564209	0.999998927116394	387.3105350136757	290.5221983194351	0.9999998807907104	382.45130372047424	268.361121147871	0.9999983310699463	377.5231981277466	281.53272771835327	0.8298327922821045	359.22049927711487	272.8578054904938	0.7577386498451233	427.4968795776367	276.51526218652725	0.9999998807907104	435.7742905318737	272.4671268463135	0.9999997615814209	443.09281438589096	262.1699457168579	0.9996497631072998	408.65299940109253
349	420.84624022245407	281.4415693283081	0.9999970197677612	405.76268339157104	275.43464237451553	0.9999998807907104	385.3428466320038	266.25217843055725	0.9999822378158569	375.1548454761505	263.12900257110596	0.9999792575836182	418.8097012042999	284.7870191335678	0.9999994039535522	430.0757818222046	301.78215742111206	0.9999216794967651	435.8786818906665	318.9017128944397	1.0	404.9423159956932	280.2434411048889	1.0	396.04857275635004	286.29402780532837	0.9999992847442627	382.76760506629944	292.75597405433655	0.9999996423721313	380.59695786237717	267.7849343419075	0.999998927116394	375.7447991371155	282.8665179014206	0.9552811980247498	367.99916887283325	287.4780607223511	0.9017167687416077	425.5709037780762	275.8940992951393	0.9999998807907104	435.1171123981476	270.38441491127014	0.9999997615814209	443.6714746952057	260.0399889200926	0.9997867941856384	406.15103244781494
350	419.4877403974533	281.1078186035156	0.9999995231628418	403.86182652413845	274.50123965740204	1.0	383.2746334075928	265.48517179489136	0.9999884366989136	374.09313702583313	263.02544808387756	0.9999969005584717	417.2478861808777	283.94151026010513	0.9999992847442627	428.2460703253746	300.1248688697815	0.9999332427978516	434.5030515193939	318.5495762825012	0.9999998807907104	403.4421744942665	279.44202733039856	1.0	394.844566822052	286.44416999816895	0.9999995231628418	384.1020464897156	292.60311049222946	0.9999983310699463	378.2927039861679	267.1718799471855	0.9999992847442627	372.7797859311104	281.5901701450348	0.9984000325202942	364.7829814553261	289.09685230255127	0.9995392560958862	424.33681440353394	275.39020282030106	1.0	433.1897337436676	269.93865954875946	0.9999996423721313	443.07654744386673	258.8076173067093	0.999909520149231	403.6566945910454
351	418.1101484298706	280.6131100654602	0.9999995231628418	403.2556064724922	274.24225521087646	1.0	382.3500864505768	266.3119658231735	0.9999948740005493	371.88714907318354	264.66252040863037	0.9999995231628418	415.9293689727783	283.79086612164974	0.9999978542327881	425.6030595302582	298.04638707637787	0.999962329864502	432.54177808761597	316.4471357166767	0.9999995231628418	403.0220925807953	279.25582218170166	1.0	395.9372635036707	287.09941959381104	0.999998927116394	385.5624234676361	293.0365825891495	0.9999951124191284	377.76236963272095	268.1370148509741	0.9999996423721313	370.6686918735504	281.23311471939087	0.9991673231124878	358.20233392715454	287.57475233078003	0.999995231628418	422.98993396759033	274.9813163280487	0.9999998807907104	432.3695650100708	269.75419211387634	0.9999992847442627	443.92360231280327	259.1464472413063	0.9999533891677856	403.13353818655014
352	415.77681493759155	278.79182863235474	0.9999996423721313	400.7057218551636	272.61260747909546	1.0	380.96114033460617	264.8893127441406	0.9999971389770508	370.38716995716095	262.83997225761414	0.9999997615814209	414.8823153972626	281.371967792511	0.9999803304672241	421.75698924064636	297.3205716609955	0.9999887943267822	427.9751005358994	314.5278322696686	0.9999992847442627	400.2438087463379	278.00220561027527	1.0	395.1187041401863	285.8212842941284	0.9999985694885254	386.27995252609253	292.66757106781006	0.9999982118606567	375.45170545578003	267.2609515786171	0.9999997615814209	364.1197285875678	278.96169805526733	0.999974250793457	351.0954923629761	279.73206853866577	0.9999701976776123	421.3410060405731	273.34329891204834	0.9999995231628418	430.0495901107788	267.83133517205715	0.9999985694885254	443.2908304929733	259.02484661340714	0.999994158744812	401.04507780075073
353	413.36539030075073	277.73338854312897	0.9999997615814209	397.9985342025757	271.8627734184265	0.9999997615814209	377.58516335487366	263.03185772895813	0.9999992847442627	365.9656562805176	261.6332288980484	0.9999997615814209	412.0860611349344	281.81536865234375	0.9999983310699463	417.1431887149811	295.06909132003784	0.9999974966049194	419.6501864492893	309.2067337036133	0.9999990463256836	397.09893357753754	277.23126125335693	1.0	392.80708932876587	285.79591608047485	0.9999979734420776	386.3696137666702	292.55868923664093	0.9999984502792358	370.85761630535126	266.21891927719116	1.0	357.15951240062714	275.91650276631117	0.9999927282333374	340.4292050600052	278.5475127696991	0.9999995231628418	418.2920173406601	272.20713114738464	0.9999963045120239	429.49304580688477	265.43677735328674	0.9999982118606567	442.86496341228485	257.29321551322937	0.9999959468841553	398.26784563064575
354	411.5237328708172	275.95645170658827	0.9999994039535522	396.4860843718052	270.0894923210144	0.9999985694885254	373.6942844390869	262.8196494579315	0.9999988079071045	364.19149348139763	261.64642798900604	0.9999991655349731	409.4072742462158	281.3752064704895	0.9999995231628418	413.94442224502563	293.7446142435074	0.9999908208847046	414.4957935810089	308.74481958150864	0.9999997615814209	394.902081489563	276.1937873661518	0.9999998807907104	391.86117482185364	285.8053340911865	0.9999988079071045	383.1273899078369	292.84318429231644	0.9999969005584717	368.3309636116028	266.2113332748413	0.9999997615814209	351.55958437919617	271.84834575653076	0.9999140501022339	331.596702426672	276.202243745327	0.9999990463256836	415.1023943424225	271.17926120758057	0.9999936819076538	427.2214922904968	265.2478988170624	0.9999963045120239	442.2702308893204	257.3893082141876	0.9999978542327881	395.23138761520386
355	407.851797580719	274.42466831207275	0.9999988079071045	394.3354284763336	268.7056908607483	0.9999771118164062	370.2870182991028	261.87029099464417	0.9999996423721313	361.72018098831177	259.38760048151016	0.9999978542327881	406.7740204334259	280.2796411514282	0.9999998807907104	411.32708740234375	291.4292401075363	0.9999970197677612	406.5061709880829	305.50132989883423	0.9999996423721313	392.4899387359619	274.78783440589905	0.9999998807907104	390.14722895622253	285.9397110939026	0.9999990463256836	384.4892363548279	293.4694811105728	0.9999748468399048	366.57507514953613	264.07657194137573	0.9999996423721313	346.4211051464081	270.9617292881012	0.9998990297317505	325.8218950033188	274.1380808353424	0.9999998807907104	413.50534534454346	269.35206270217896	0.9999655485153198	425.47942638397217	265.9548954963684	0.9999867677688599	442.5383628606796	256.64124751091003	0.9999982118606567	394.3558168411255
356	406.9714090824127	275.7351265847683	0.9999998807907104	392.1235761642456	269.637300491333	0.9999881982803345	369.5120027065277	261.6073124408722	0.9999985694885254	360.4232168197632	259.0866730809212	0.9999985694885254	404.89467561244965	280.53443574905396	1.0	408.8358793258667	290.93739342689514	0.9999901056289673	398.22794580459595	303.5740327835083	0.9999395608901978	391.14225816726685	274.6212306022644	1.0	389.666512966156	286.4912214279175	0.9999992847442627	387.81583723425865	294.42055654525757	0.9999957084655762	365.640740275383	263.8756926059723	0.9999994039535522	344.8470416069031	268.63660579919815	0.9999786615371704	323.33300960063934	272.2451786994934	0.9999996423721313	411.5688648223877	269.8125433921814	0.9999958276748657	423.8598823547363	265.1406044960022	0.9999943971633911	441.35309076309204	257.05482745170593	0.999993085861206	393.159451007843
357	405.40343141555786	274.85526907444	1.0	388.73997336626053	267.33220756053925	0.9999985694885254	367.6256597042084	260.2320376932621	0.9999988079071045	358.1434247493744	257.7470848560333	0.9999997615814209	403.52251678705215	279.59118127822876	1.0	406.73657965660095	290.15875852108	0.9999957084655762	394.68052673339844	300.4795471429825	0.9998083710670471	388.6393585205078	273.4895508289337	0.9999997615814209	387.3741058707237	285.272119641304	0.9999994039535522	385.0200092792511	293.48758041858673	0.9999948740005493	362.9568953514099	262.01094341278076	0.9999998807907104	341.74736392498016	267.12504237890244	0.999976396560669	321.6577308177948	271.4404239654541	0.9999984502792358	409.44764947891235	269.31859016418457	0.9999982118606567	423.65376234054565	263.8501133918762	0.9999940395355225	440.7648961544037	256.4071476459503	0.999997615814209	390.26266384124756
358	404.5796277523041	275.0198720693588	1.0	388.1177650913596	267.09308302402496	0.9999983310699463	365.69805562496185	260.29039293527603	0.9999990463256836	356.66748464107513	257.5764834880829	0.9999996423721313	402.6227887868881	279.59922790527344	1.0	404.48990547657013	290.60672879219055	0.9999994039535522	392.82540559768677	297.1122932434082	0.9997407793998718	388.24428291618824	273.3936057090759	0.9999996423721313	386.7610248327255	285.1589186191559	0.9999995231628418	382.9493246078491	293.1863670349121	0.9999973773956299	361.110399723053	261.87341475486755	0.9999996423721313	341.18397748470306	268.08219439536333	0.9999827146530151	321.15231680870056	271.4902710914612	0.9999982118606567	408.3819899559021	268.75891613960266	0.9999990463256836	422.2777671813965	264.7415132522583	0.999984860420227	440.9064679145813	255.83007431030273	0.9999947547912598	389.6680533885956
359	403.9622734859586	275.0480763912201	1.0	387.733763217926	267.03651839494705	0.9999973773956299	365.4321881532669	260.21063835918903	0.999998927116394	355.98797852918506	257.5642395019531	0.9999996423721313	402.0337964296341	279.34720826148987	1.0	402.4481986761093	291.43877643346786	0.9999997615814209	390.4158732891083	296.64484453201294	0.9999209642410278	387.4914670586586	273.27487778663635	0.9999992847442627	385.61574506759644	285.5994073152542	0.9999990463256836	382.2731456756592	293.2125868797302	0.9999985694885254	360.9331958293915	261.86670458316803	0.9999995231628418	341.12553465366364	269.7572201490402	0.9999949932098389	321.7365732192993	272.6788763999939	0.9999992847442627	408.17324781417847	269.58167839050293	0.9999988079071045	423.14087295532227	263.47991967201233	0.9999865293502808	441.06183528900146	256.17611050605774	0.9999966621398926	389.26210486888885
360	402.0997769832611	274.29024958610535	1.0	385.97878408432007	266.25656723976135	0.9999986886978149	364.1753762662411	260.14860051870346	0.9999985694885254	355.1965090036392	257.88157415390015	0.9999992847442627	400.1677041053772	278.5329940319061	1.0	401.5270788669586	291.01181995868683	0.9999996423721313	390.73644161224365	296.15380811691284	0.9999781847000122	386.24135994911194	272.91288566589355	0.9999982118606567	384.17516708374023	285.2189590930939	0.9999986886978149	382.4033029079437	292.31268841028214	0.9999978542327881	359.7706513404846	262.9793441295624	0.9999995231628418	341.40818536281586	270.06870102882385	0.9999915361404419	322.69479537010193	272.59667229652405	0.9999991655349731	406.5633111000061	268.0341809168458	0.9999986886978149	422.03722882270813	262.7676558494568	0.9999746084213257	439.30287289619446	254.69168376922607	0.9999974966049194	387.5729483962059
361	400.5119845867157	274.13848781585693	0.9999998807907104	383.4516644477844	265.92071628570557	0.9999910593032837	361.86000204086304	260.0987492725253	0.9999949932098389	353.5835933685303	257.78685879707336	0.9999948740005493	398.8538393974304	277.71517407894135	0.9999997615814209	400.48981618881226	290.1585991382599	0.9999984502792358	389.44416856765747	295.66968536376953	0.9999521970748901	384.9920666217804	273.3318109512329	0.9999876022338867	383.33992624282837	285.0065199136734	0.9999990463256836	382.98615431785583	291.7557871937752	0.999998927116394	357.64153158664703	263.18757724761963	0.9999997615814209	339.4607130289078	272.5382194519043	0.9999895095825195	322.5275639295578	273.2133936882019	0.9999990463256836	405.49713492393494	267.8149150311947	0.9999948740005493	420.03095742687583	262.5655484199524	0.9999963045120239	439.55496406555176	254.65412425994873	0.9999932050704956	385.4247033596039
362	397.2875394821167	272.6331112384796	0.9999955892562866	381.5184679031372	264.6089460849762	0.9999829530715942	359.6610200405121	259.92388251423836	0.9999922513961792	351.5438632965088	257.28612542152405	0.999974250793457	395.7501746863127	276.0980332419276	0.9999994039535522	398.81370639801025	288.14058470726013	0.9999985694885254	390.5460686683655	294.8372437953949	0.9999872446060181	382.31043553352356	269.16984236240387	0.9999184608459473	381.33142471313477	282.9949470758438	0.9999986886978149	382.020334482193	291.69400426745415	0.9999992847442627	355.3092883825302	262.48102712631226	0.9999998807907104	339.1541101336479	272.1193723678589	0.9999550580978394	322.1169092655182	273.11468410491943	0.9999973773956299	402.71418845653534	266.87473130226135	0.9999754428863525	415.5704050064087	262.0032184123993	0.9999972581863403	436.96612626314163	254.44500303268433	0.9999827146530151	382.0330250263214
363	396.05287163704634	270.78271102905273	0.9999980926513672	380.7917288541794	265.00029850006104	0.9999953508377075	357.33688843250275	259.2631294131279	0.9999995231628418	348.3826080262661	256.8785512447357	0.9999868869781494	393.81836342811584	274.9866999387741	0.9999997615814209	397.8314138650894	287.5552730560303	0.9999951124191284	388.65389662981033	294.83058881759644	0.9999951124191284	379.7191481888294	268.0330577492714	0.9999933242797852	379.33978366851807	283.10924541950226	0.9999978542327881	381.71752178668976	291.6141609251499	0.9999974966049194	352.6772599220276	261.51230096817017	0.9999998807907104	337.077659368515	273.69464111328125	0.9999651908874512	322.59794771671295	272.985563993454	0.999998927116394	400.671977519989	265.4810380935669	0.9999908208847046	414.22941875457764	258.9182916879654	0.9999903440475464	432.6950283050537	251.07563656568527	0.999993085861206	379.99018399138004
364	394.00995218753815	270.2434039115906	0.9999967813491821	378.46884882450104	264.022433757782	0.9999984502792358	355.0087769627571	257.7502284049988	0.9999977350234985	347.2786260843277	255.2031466960907	0.9999368190765381	392.6467442512512	274.3167163133621	0.9999998807907104	394.9632320404053	286.91251134872437	0.9999880790710449	388.1846043020487	294.72085762023926	0.9999971389770508	377.17282152175903	267.7154315710068	0.999994158744812	376.02022314071655	281.79139852523804	0.9999943971633911	380.5787230730057	291.75110495090485	0.9999963045120239	351.2042078971863	259.72728952765465	0.9999991655349731	337.41584753990173	273.37217712402344	0.9999594688415527	323.92964647710323	272.445184469223	0.9999985694885254	398.48592925071716	264.0588893890381	0.9999973773956299	408.8605606555939	259.43957483768463	0.9999996423721313	428.19888177514076	247.9936797618866	0.9999951124191284	377.83615231513977
365	391.05836486816406	267.8573779016733	0.9999994039535522	375.1190183162689	263.63205218315125	0.9999995231628418	352.64505887031555	256.78019857406616	0.9999927282333374	343.43383049964905	254.92534351348877	0.9999792575836182	388.60887175798416	272.4624938964844	0.9999998807907104	394.0194978713989	284.8773184418678	0.9999960660934448	387.91098610311747	294.7094416618347	0.999994158744812	373.9295963048935	266.980118393898	0.9999995231628418	374.8440136909485	281.0846025943756	0.9999939203262329	377.78826904296875	291.8194220215082	0.9999953508377075	348.38949778676033	258.9877185821533	0.9999997615814209	336.33885622024536	273.26112937927246	0.9996901750564575	323.960829988122	272.66664576530457	0.9999988079071045	395.20439434051514	262.6159098148346	0.9999997615814209	405.55804228782654	258.1712645292282	0.9999992847442627	420.66651821136475	245.52436220645905	0.9999990463256836	375.6299364566803
366	388.72050631046295	266.9921407699585	0.9999998807907104	371.96990036405623	262.5790514945984	1.0	349.978649020195	256.05333185195923	0.9999969005584717	340.5840252637863	253.0554496049881	0.9999984502792358	386.41710364818573	271.5235540866852	1.0	392.08557200431824	283.8625583797693	0.9999889135360718	386.22009658813477	294.79808950424194	0.9999926090240479	372.30094000697136	267.39002227783203	0.9999995231628418	370.82194888591766	279.93900299072266	0.9999613761901855	372.4854793548584	292.3694708943367	0.9999935626983643	344.9410367012024	257.9015738964081	0.9999997615814209	333.8419359922409	274.75030076503754	0.9998821020126343	322.21930944919586	272.1433975696564	0.9999972581863403	393.3730926513672	261.6124612092972	1.0	400.67249298095703	256.8412227630615	0.9999992847442627	413.88861179351807	243.3350973725319	0.9998637437820435	373.0498226881027
367	385.68985080718994	265.7893445491791	0.9999998807907104	367.9004831314087	260.7889078259468	1.0	347.1751508116722	254.55570697784424	0.9999984502792358	337.1680030822754	251.78440611064434	0.9999953508377075	383.8947877883911	270.6181569099426	0.9999992847442627	390.90763425827026	283.9927703430876	0.9999973773956299	385.7208802700043	295.57530784606934	0.9999995231628418	368.80722737312317	266.27436876296997	0.9999991655349731	365.637570977211	278.62749552726746	0.999988317489624	362.56116914749146	288.9923198223114	0.999998927116394	342.75472927093506	256.9099934101105	0.9999997615814209	333.17042303085327	274.65710520744324	0.9997926354408264	322.9112150669098	272.1244773864746	0.9999992847442627	391.011843919754	260.45280209183693	1.0	398.7756676673889	253.7935881614685	0.9999829530715942	404.8917425274849	240.59232473373413	0.9998267292976379	369.3502461910248
368	381.4571466445923	265.1019232273102	0.9999994039535522	365.9593758583069	260.3776840567589	0.9999998807907104	344.06778621673584	254.40661716461182	0.9999990463256836	333.89322102069855	252.19453163444996	0.9999973773956299	380.18042266368866	269.5266731977463	0.9999994039535522	386.97374200820923	281.9829285144806	0.9999998807907104	385.92052006721497	294.257604598999	0.9999998807907104	366.2091863155365	265.4423928260803	0.999998927116394	361.14134907722473	276.08726044744253	0.9999780654907227	354.5899068117142	286.99373149871826	0.9999966621398926	339.28722792863846	256.48292446136475	1.0	331.19397777318954	273.58050322532654	0.9995846152305603	321.6933913230896	272.1474425792694	0.9999949932098389	385.1661319732666	259.9086115807295	0.9999996423721313	392.0840964317322	252.97173500061035	0.9999924898147583	397.63968670368195	239.87497329711914	0.9998414516448975	367.4748454093933
369	378.62108635902405	263.5271110534668	0.9999998807907104	363.2324190735817	258.0291347503662	0.999998927116394	340.756075322628	252.34681323170662	0.9999998807907104	330.49173748493195	249.8634021282196	0.9999921321868896	376.8414807319641	266.82532942295074	0.9999996423721313	385.6391019821167	280.5496220588684	0.9999996423721313	386.0569118261337	294.85465908050537	1.0	361.25705099105835	263.25637125968933	0.9999997615814209	354.12355983257294	273.88247656822205	0.9999916553497314	343.8927183151245	283.88971807807684	0.9999759197235107	335.6739888191223	254.48419618606567	0.9999998807907104	327.1183924674988	271.0667748451233	0.998488187789917	320.87952041625977	270.21507811546326	0.9998651742935181	380.90476500988007	258.7018920183182	0.9999998807907104	386.90873515605927	249.33688592910767	0.9999966621398926	391.13578248023987	237.2878316640854	0.9999638795852661	362.12940979003906
370	375.12663674354553	262.55875754356384	0.9999998807907104	358.9642837047577	257.8001971244812	0.9999992847442627	336.8810794353485	251.12511825561523	0.999996542930603	326.78279638290405	248.94551920890808	0.9999990463256836	372.8209458589554	267.21290016174316	0.9999998807907104	383.98440408706665	279.162878036499	0.9999980926513672	385.6610441207886	294.83283019065857	1.0	358.39507961273193	262.8831353187561	0.9999998807907104	349.5136184692383	271.44680309295654	0.9999974966049194	339.2186151146889	281.9695739746094	0.9999897480010986	332.45804530382156	252.7647163271904	0.9999998807907104	326.2824013233185	269.64768874645233	0.9987291693687439	319.17705631256104	270.40424132347107	0.9991176724433899	378.2249321937561	256.9812870025635	1.0	383.49163913726807	248.3995852470398	0.9999995231628418	388.0373196154833	238.08409571647644	0.9999743700027466	358.30211210250854
371	372.6214325428009	261.50768887996674	1.0	355.34601294994354	256.4079933166504	0.9999992847442627	333.63751745224	249.320645570755	0.9999955892562866	324.0999571159482	247.24797010421753	0.9999986886978149	370.13312125205994	265.89405059814453	0.9999998807907104	381.2335079908371	278.67340064048767	0.9999914169311523	384.49482226371765	295.6855511665344	1.0	354.41813945770264	261.16226029396057	0.9999997615814209	344.70253705978394	270.243616104126	0.9999994039535522	330.70985078811646	277.48384404182434	0.9999982118606567	329.16633653640747	251.01680105924606	0.9999995231628418	323.4693995118141	265.93705558776855	0.9967204928398132	316.1138556525111	266.6069529056549	0.9690950512886047	375.4907138347626	256.1736171245575	1.0	381.64972972869873	246.8756763935089	0.9999991655349731	385.3262951374054	237.30073738098145	0.9999908208847046	355.11783987283707
372	370.59937143325806	260.34412759542465	1.0	352.4993271827698	254.48658442497253	0.9999986886978149	332.7682737708092	248.0522084236145	0.9999966621398926	324.30854147672653	246.44737601280212	0.9999979734420776	367.9342222213745	264.66824436187744	0.9999998807907104	380.07953578978777	278.26685523986816	0.9999876022338867	384.0630795955658	295.0556752681732	1.0	352.95119166374207	259.850928068161	0.9999995231628418	345.00955867767334	269.6287988424301	0.9999996423721313	331.891571380198	277.11544263362885	0.9999983310699463	328.25756096839905	248.5604910850525	0.9999953508377075	324.65044808387756	265.5066213607788	0.9931349754333496	317.24978828430176	267.4630486369133	0.9291784167289734	373.5958445072174	254.9233374595642	1.0	383.00610089302063	245.47972917556763	0.9999988079071045	385.14378547668457	236.16081643104553	0.9999843835830688	353.09116530418396
373	369.55655431747437	260.0823160931468	1.0	351.7695264816284	253.74246394634247	0.9999966621398926	331.6688248515129	247.6603078842163	0.9999964237213135	323.1548470854759	246.0937488079071	0.9999979734420776	367.07182121276855	264.4177989959717	0.9999994039535522	379.23394906520844	278.1152822971344	0.9999895095825195	384.45913434028625	295.04252791404724	0.9999998807907104	352.6089017391205	259.45234727859497	0.9999983310699463	344.758180141449	268.8935415148735	0.9999995231628418	330.9781332015991	277.61958837509155	0.9999971389770508	327.3588488101959	249.51198720932007	0.9999921321868896	324.8064316511154	265.7888011932373	0.9925698637962341	317.80878269672394	267.83957470953465	0.9917225241661072	372.8992990851402	254.50995254516602	0.9999997615814209	381.52773010730743	245.84317934513092	0.9999979734420776	383.7606391906738	235.5243295133114	0.9999641180038452	352.49652576446533
374	368.2850134372711	259.6514192223549	1.0	349.9620442390442	252.869335770607	0.9999977350234985	330.80949544906616	246.4985055923462	0.9999969005584717	321.788635969162	244.6438890695572	0.9999982118606567	365.77221727371216	264.0510821342468	0.9999982118606567	377.6711320877075	277.1556977033615	0.9999945163726807	383.24824571609497	294.38411593437195	0.9999998807907104	350.23395705223083	258.49608051776886	0.9999992847442627	343.62417459487915	268.62805473804474	0.9999998807907104	330.8862178325653	277.00050938129425	0.9999953508377075	325.74870002269745	248.24902153015137	0.9999996423721313	323.71503734588623	265.6231691837311	0.9976995587348938	316.9632416367531	267.27053129673004	0.9977458119392395	372.0000636449986	254.1510467529297	0.9999991655349731	380.3120563030243	246.4486367702484	0.9999997615814209	384.4978003501892	236.2414455115795	0.9999535083770752	350.8528985977173
375	366.9944815635681	259.0161742568016	0.9999998807907104	349.0167627334595	252.06505043804646	0.9999935626983643	329.10148763656616	246.58910727500916	0.9999978542327881	320.18809604644775	244.87931537628174	0.9999972581863403	365.2859309911728	263.15077471733093	0.999996542930603	375.8855211734772	276.49445733428	0.9999961853027344	383.06480264663696	294.2467954158783	0.9999998807907104	349.418084025383	257.76340317726135	0.9999986886978149	342.8181846141815	267.8338561207056	0.9999998807907104	330.2777979373932	277.69393372535706	0.9999896287918091	324.2475801408291	248.46527099609375	0.9999998807907104	322.6433963775635	265.4753918647766	0.999273955821991	311.26985001564026	273.8451545238495	0.9999878406524658	370.90156519412994	253.56453800201416	0.9999884366989136	379.68800190091133	246.66481637954712	0.9999997615814209	384.6544420719147	236.44705107808113	0.9999902248382568	350.4020643234253
376	365.30873107910156	258.1344904899597	0.999998927116394	348.6340699791908	252.3912692964077	0.9999865293502808	327.2417392730713	246.50085377693176	0.9999979734420776	318.0548360347748	244.24638091027737	0.9999985694885254	363.7751211374998	262.4343647956848	0.999997615814209	374.4772217273712	275.76885986328125	0.9999990463256836	384.19179821014404	293.74494445323944	0.9999998807907104	347.8055641949177	257.74756598472595	0.9999992847442627	342.09872031211853	268.12891787290573	0.9999996423721313	331.649486631155	277.6813108921051	0.9999827146530151	322.99108266830444	248.72003030776978	0.9999998807907104	319.9256021976471	265.9517912864685	0.9998501539230347	305.742880821228	273.0454053878784	0.9999991655349731	368.5460321903229	253.06632828712463	0.9999499320983887	378.48047602176666	246.75525999069214	0.9999998807907104	384.12783217430115	236.15121495723724	0.9999945163726807	348.6781153678894
377	362.45567214488983	256.87812185287476	0.9999973773956299	345.83014035224915	251.62247264385223	0.9999843835830688	325.22384428977966	246.86247992515564	0.9999995231628418	315.5276816189289	245.01074051856995	0.9999984502792358	361.6956133842468	262.1019012928009	0.999998927116394	372.5402102470398	276.28386610746384	0.9999979734420776	383.73274421691895	294.6423134803772	0.9999998807907104	345.35625743865967	256.83342814445496	0.999997615814209	340.8597537279129	269.33402693271637	0.9999991655349731	331.4833932518959	277.87218606472015	0.9999943971633911	320.71386194229126	249.23268032073975	0.9999996423721313	314.2175714969635	266.10150825977325	0.99986732006073	297.94460821151733	270.75193786621094	0.9999943971633911	364.58944034576416	251.56112006306648	0.999907374382019	377.2910590171814	246.69840669631958	0.9999998807907104	383.9709539413452	236.5185807943344	0.9999939203262329	346.0952228307724
378	360.8869378566742	257.37892842292786	0.9999972581863403	343.44052028656006	252.49525037407875	0.9999493360519409	322.6482627391815	247.0604124069214	0.9999998807907104	313.4871482849121	245.3452740907669	0.9999982118606567	359.4655773639679	262.839967250824	0.9999996423721313	371.48924428224564	276.1365797519684	0.9999992847442627	382.5866367816925	293.5636018514633	0.9999998807907104	342.55577397346497	257.7735917568207	0.9999995231628418	340.0425554253161	268.69103622436523	0.9999990463256836	330.95194029808044	278.31771516799927	0.9999961853027344	319.0776598453522	249.13506317138672	0.9999998807907104	306.9302376508713	263.11738300323486	0.9999454021453857	291.76230451464653	268.5632257461548	0.9999963045120239	363.1389260292053	252.2483337968588	0.9999387264251709	375.7791519165039	247.03495597839355	0.9999996423721313	384.0447313785553	236.25029861927032	0.999994158744812	343.66781091690063
379	359.9722590446472	257.3265948295593	0.9999973773956299	342.59183835983276	252.71729004383087	0.9999871253967285	321.0917549133301	246.6548068523407	0.9999998807907104	312.2682499885559	244.53068482875824	0.9999998807907104	358.7484872341156	263.08331656455994	0.9999998807907104	370.92467415332794	276.17982433736324	0.9999995231628418	381.3928338289261	293.7342882156372	1.0	342.0689551830292	258.35086953639984	0.9999998807907104	339.2182406783104	269.29474401474	0.9999991655349731	331.09016489982605	279.34990310668945	0.9999964237213135	317.5499789714813	248.73504114151	1.0	300.72168654203415	261.0749377012253	0.9999946355819702	285.02650475502014	265.29583525657654	0.9999948740005493	362.642605304718	252.46062260866165	0.9999690055847168	375.1155061721802	245.7211742401123	0.9999997615814209	384.8520390987396	235.52339255809784	0.999993085861206	342.91632747650146
380	358.19449758529663	256.97160363197327	0.9999984502792358	340.34748417139053	251.996486378368	0.9999978542327881	319.03383326530457	246.61756801605225	0.9999992847442627	308.85803896188736	243.9288860410452	1.0	356.32858031988144	261.9600089788437	0.9999997615814209	368.1557414531708	274.54251539707184	0.9999996423721313	380.17155650258064	292.68532079458237	1.0	340.8469063639641	258.03969490528107	0.9999998807907104	338.44931042194366	268.48217964172363	0.9999980926513672	331.10265332460403	279.7279050350189	0.9999970197677612	314.2393307685852	248.33493041992188	0.9999998807907104	295.80773997306824	260.1784028559923	0.999990701675415	278.5794680118561	264.315824508667	0.9999991655349731	360.5098204612732	251.43362140655518	0.9999878406524658	372.9502884745598	244.44867008924484	0.9999996423721313	383.022020816803	235.9942335137166	0.999996542930603	341.52017402648926
381	356.4999326169491	256.40148878097534	0.9999992847442627	337.7202754020691	250.96075356006622	0.9999986886978149	316.19440568983555	245.2732094526291	0.9999996423721313	306.05577206611633	242.6212455034256	0.9999998807907104	354.49055433273315	260.9828679561615	0.9999996423721313	364.98618429899216	273.0962290763855	0.9999977350234985	377.5642852783203	291.3914024233818	0.9999998807907104	338.677493929863	257.38120436668396	0.9999996423721313	336.10799264907837	269.61492681503296	0.9999951124191284	330.15954291820526	280.1580009460449	0.9999984502792358	310.67529821395874	247.98466062545776	0.9999998807907104	292.8000067472458	256.0564160346985	0.9999942779541016	274.5572383403778	261.0901561975479	0.9999998807907104	359.223920583725	250.3861004114151	0.9999943971633911	371.9975471866783	243.32757925987244	0.9999996423721313	383.6819477081299	236.1862112879753	0.9999947547912598	339.2112898826599
382	354.08040726184845	255.14595222473145	0.9999979734420776	335.4482698440552	249.2674219608307	0.999988317489624	311.85004353523254	244.18286515772343	0.9999983310699463	303.7216773033142	241.89136815071106	0.9999970197677612	352.11713194847107	259.92018569260836	0.9999954700469971	362.3925585746765	272.85200548171997	0.9999984502792358	374.4555547237396	291.73352804780006	0.9999998807907104	336.64857149124146	256.2387602329254	0.9999473094940186	333.985546708107	268.5982422232628	0.999988317489624	330.1988056898117	278.315637588501	0.9999974966049194	307.5895436704159	247.32641410827637	1.0	288.25113224983215	254.45183563232422	0.9999854564666748	270.01753544807434	258.41975498199463	0.9999995231628418	357.5864634513855	249.3782615661621	0.999991774559021	369.7736859321594	243.1963061094284	0.9999995231628418	382.37435817718506	235.33500903844833	0.9999969005584717	337.255925655365
383	351.64351177215576	253.6545491218567	0.9999916553497314	333.8210434913635	249.64262199401855	0.9999501705169678	310.09989190101624	243.22518450021744	0.9999996423721313	301.1926863193512	241.20283961296082	0.9999829530715942	350.62649869918823	257.5096080303192	0.9999799728393555	359.56457471847534	271.31010246276855	0.9999969005584717	368.9145665168762	289.0110924243927	0.9999998807907104	333.88220965862274	252.83960485458374	0.9998773336410522	333.2535265684128	266.47022438049316	0.999997615814209	331.032787501812	277.5066246986389	0.9999978542327881	305.61784386634827	246.1672477722168	1.0	284.04008169844747	253.8052008152008	0.9999048709869385	268.5480447411537	256.78777623176575	0.9999997615814209	355.79861713945866	249.2449245452881	0.9999326467514038	368.14986300468445	242.54832065105438	0.9999985694885254	382.35117769241333	235.5740239918232	0.9999980926513672	333.09304785728455
384	350.3092746734619	253.0582616329193	0.9999963045120239	332.30509799718857	248.55856132507324	0.9999884366989136	308.3232743740082	242.48024559020996	0.9999998807907104	299.64536839723587	240.4725890159607	0.9999861717224121	348.7470304965973	257.17491817474365	0.9999918937683105	356.5617518424988	270.6508502960205	0.9999972581863403	361.3669080734253	287.4044985771179	0.9999996423721313	331.9492846019566	252.05704852938652	0.9999470710754395	331.6611922085285	267.1387994289398	0.9999939203262329	330.141615152359	279.04722261428833	0.9999985694885254	304.07168197631836	245.45959603786469	1.0	284.2292411029339	254.06085991859436	0.9999762773513794	268.96906638145447	256.686714887619	0.9999997615814209	353.90615129470825	247.48178029060364	0.9999712705612183	366.72719144821167	241.91486072540283	0.9999974966049194	381.8692135810852	235.4651306271553	0.999998927116394	331.30020052194595
385	348.2181305885315	252.4253961443901	0.999971866607666	330.8506622314453	248.14379596710205	0.9999951124191284	306.7440074682236	242.33316087722778	0.9999996423721313	298.0687656402588	240.11396288871765	0.9999487400054932	346.9407877922058	256.65780234336853	0.9999778270721436	353.2696375846863	269.1915525197983	0.9999974966049194	355.5998927652836	287.5454053878784	0.9999926090240479	329.75896406173706	251.9731193613261	0.999962568283081	331.30778926610947	267.01362705230713	0.9999891519546509	331.5560390353203	278.2219548225403	0.9999908208847046	302.61396074295044	245.16422927379608	0.9999992847442627	283.02605587244034	254.95465970039368	0.9999898672103882	268.73440462350845	256.42060136795044	0.999997615814209	351.6585969924927	247.10897588729858	0.9999796152114868	364.94300162792206	242.1795974969864	0.9999984502792358	382.0967364311218	235.38007682561874	0.999996542930603	329.76710772514343
386	346.6360367536545	251.49692219495773	0.9999691247940063	328.6739811897278	247.17233657836914	0.9999945163726807	305.2609531879425	241.49252676963806	0.9999978542327881	296.3036479949951	239.86325025558472	0.9999837875366211	343.4690594673157	255.26424717903137	0.999996542930603	350.1658911705017	269.10923302173615	0.9999839067459106	346.4755139350891	283.56678250432014	0.9995627999305725	327.3998944759369	251.32144802808762	0.9999938011169434	329.7227873802185	267.3943797945976	0.9999927282333374	331.64023208618164	277.6905794143677	0.9999890327453613	302.0371186733246	244.01116793323308	0.9999995231628418	284.63165616989136	255.3882508277893	0.9999966621398926	268.517811357975	256.72322511672974	0.9999984502792358	350.08099007606506	246.7325475215912	0.9999864101409912	362.8469295501709	241.56025409698486	0.9999992847442627	382.14136600494385	234.9855010509491	0.999994158744812	328.05555963516235
387	343.94392132759094	251.16064631938934	0.9999772310256958	326.32878255844116	247.3975169658661	0.9999948740005493	303.8636085987091	241.40884804725647	0.9999977350234985	293.39372193813324	238.9444181919098	0.9999986886978149	342.1407606601715	255.51650428771973	0.9999992847442627	346.4582129716873	268.45638340711594	0.9999823570251465	340.09189799427986	280.77477622032166	0.999968409538269	326.01565861701965	250.50472104549408	0.999988317489624	328.87041449546814	266.0670495033264	0.9999767541885376	333.20060217380524	277.67575466632843	0.999994158744812	299.3006322979927	243.17654424905777	0.9999998807907104	282.4341883659363	256.23772859573364	0.9999862909317017	268.14797815680504	258.39366495609283	0.9999991655349731	347.95484352111816	246.82867288589478	0.9999887943267822	361.6483190059662	241.5073745250702	0.9999979734420776	381.1360664367676	235.11381310224533	0.999992847442627	326.8364748954773
388	342.88947463035583	250.52390587329865	0.9999785423278809	324.8624225258827	247.58950114250183	0.9999916553497314	302.2598819732666	240.99277019500732	0.9999915361404419	292.4423958957195	238.69879341125488	0.9999951124191284	341.3190985918045	254.95549178123474	0.9999985694885254	345.6146342754364	267.81948709487915	0.9999607801437378	340.5064346790314	279.125319480896	0.9997140765190125	324.81271058321	250.5590386390686	0.9999769926071167	328.78630089759827	265.65378975868225	0.9999561309814453	332.91362178325653	276.55348747968674	0.9999953508377075	297.69189834594727	243.01643884181976	0.999998927116394	283.87229385972023	256.4857909679413	0.9999880790710449	268.1618192046881	257.9232702255249	0.9999977350234985	347.20916986465454	246.78241610527039	0.9999819993972778	361.1818597316742	241.33847999572754	0.9999947547912598	381.75820446014404	234.8333978652954	0.9999797344207764	325.92447245121
389	341.8820141553879	250.03978669643402	0.9999895095825195	323.41320580244064	247.42658042907715	0.9999990463256836	300.6092749238014	240.83984065055847	0.999994158744812	291.76211170852184	238.83226323127747	0.9999867677688599	340.3628907799721	254.46417355537415	0.9999984502792358	345.12019634246826	267.4180163741112	0.9999785423278809	339.26860350370407	279.8298840522766	0.9999431371688843	323.11007899045944	250.6017405986786	0.9999920129776001	327.8930048942566	266.3929716348648	0.9999837875366211	332.4323759675026	277.0421732664108	0.9999966621398926	295.9808974266052	242.87625551223755	0.999997615814209	284.8350735902786	257.3850407600403	0.9999904632568359	268.9409484863281	258.41533756256104	0.9999942779541016	346.27119874954224	246.33868885040283	0.999993085861206	359.89863300323486	240.89861226081848	0.9999936819076538	382.5499129295349	234.12038218975067	0.9999829530715942	324.43495658040047
390	340.4683541357517	249.75677132606506	0.9999984502792358	322.390917301178	247.00428891181946	0.9999997615814209	299.69091722369194	240.67890238761902	0.999997615814209	290.0371661186218	238.45835733413696	0.9999969005584717	338.8386741876602	254.3397147655487	0.9999988079071045	343.70967960357666	266.8141852617264	0.9999897480010986	339.07637870311737	279.6457505226135	0.999994158744812	322.16544580459595	249.87689924240112	0.9999915361404419	325.80625462532043	264.56175088882446	0.9999912977218628	332.1937775760889	276.32669430971146	0.9999954700469971	295.0107023715973	243.7965672761202	0.9999998807907104	282.9317464828491	258.4239273071289	0.999985933303833	268.14347192645073	258.32759976387024	0.999997615814209	344.59943199157715	246.2387728691101	0.9999990463256836	356.9482070207596	240.23662424087524	0.9999926090240479	377.87544298171997	232.88429641723633	0.9999828338623047	323.61876767873764
391	339.24595952033997	249.28471183776855	0.9999997615814209	322.1474304199219	246.8314929008484	0.9999998807907104	298.02725327014923	241.36536860466003	0.999996542930603	289.28798937797546	238.27387142181396	0.999983549118042	337.40420055389404	253.96941351890564	0.9999995231628418	342.665292263031	267.1695349216461	0.9999945163726807	338.883647441864	279.03385305404663	0.9999974966049194	321.51655077934265	250.05152702331543	0.9999966621398926	325.1688746213913	264.62934947013855	0.9999971389770508	332.39867502450943	276.74361819028854	0.9999932050704956	293.93014776706696	244.04659024253488	1.0	282.7480922937393	259.0670517086983	0.9999710321426392	267.80410754680634	257.96321725845337	0.9999880790710449	343.0090084075928	245.33007788658142	0.9999998807907104	355.8484062105417	238.85067534446716	0.9999926090240479	375.6803901195526	230.12933945655823	0.9999994039535522	323.133931517601
392	336.6303768157959	248.66514372825623	0.9999996423721313	319.59114837646484	246.31543588638306	0.9999998807907104	296.1621289253235	241.02301788330078	0.9999936819076538	287.3351924419403	238.49265551567078	0.9999865293502808	334.92455530166626	253.50319826602936	0.9999973773956299	341.59429228305817	266.19323790073395	0.9999983310699463	339.54053738713264	279.55045986175537	0.9999986886978149	320.39263796806335	251.29701948165894	0.9999839067459106	323.4467066526413	263.6042194366455	0.9999951124191284	331.76729077100754	277.1027876138687	0.9999779462814331	292.0314082913101	243.5041964650154	1.0	281.6378650665283	258.61712181568146	0.9999740123748779	268.52526158094406	258.0715572834015	0.9999967813491821	340.6593647003174	244.9764180779457	0.9999997615814209	351.31810903549194	237.39706230163574	0.999971866607666	367.96825981140137	227.14163881540298	0.9999986886978149	320.5027198791504
393	333.97927141189575	249.22920894622803	0.9999980926513672	317.5363783836365	245.59135782718658	0.9999961853027344	292.81967055797577	240.75242376327515	0.9999982118606567	284.50923228263855	238.433443069458	0.9999837875366211	332.8743249773979	252.4569524526596	0.9999984502792358	339.6701913177967	266.0273233652115	0.9999980926513672	339.1876387000084	279.5843997001648	0.9999990463256836	318.31176495552063	250.88433599472046	0.9999710321426392	319.4805541038513	262.78359746932983	0.9999858140945435	326.4512903690338	277.67245972156525	0.9999897480010986	288.6546380519867	243.26752310991287	0.9999997615814209	279.4215805530548	258.55849754810333	0.9998424053192139	268.5431408882141	257.49310183525085	0.9999955892562866	337.3230972290039	243.89508818089962	0.9999988079071045	348.8344114422798	236.28521284461021	0.9999830722808838	361.00136709213257	225.1997561454773	0.9999691247940063	317.938672542572
394	331.2495424747467	247.78637599945068	0.9999998807907104	315.47541856765747	243.78993465006351	0.999998927116394	290.4317047595978	240.08746480941772	0.999996542930603	281.25138568878174	238.47308921813965	0.9999219179153442	328.9422001838684	250.82230758666992	0.9999995231628418	337.7171313762665	265.0484824180603	0.9999991655349731	338.99148201942444	279.1429190635681	0.9999996423721313	313.95702600479126	249.4301896095276	0.999993085861206	315.7825609445572	261.1782121658325	0.9999788999557495	319.16139698028564	276.1169951185584	0.9999650716781616	287.17460012435913	242.7090538740158	0.9999994039535522	277.62437653541565	259.556604295969	0.9999347925186157	267.6810269653797	257.95459842681885	0.9999828338623047	333.6300264596939	243.07756751775742	0.9999997615814209	343.93089389801025	234.3224799633026	0.9999748468399048	352.1364595890045	222.5480442047119	0.9999195337295532	314.12545335292816
395	327.70191049575806	246.48460912704468	0.9999998807907104	310.6154954433441	243.60609605908394	0.9999986886978149	288.5493903160095	238.76153326034546	0.9999868869781494	278.6657557487488	237.04256665706635	0.9999934434890747	325.50964069366455	249.76171016693115	0.9999998807907104	335.32685708999634	264.407910823822	0.9999983310699463	339.4888368844986	279.92599868774414	0.9999998807907104	311.11897683143616	248.93246364593506	0.9999997615814209	310.34875679016113	259.93080369383097	0.9999691247940063	311.3242700099945	274.0446058511734	0.9999958276748657	284.08672531694174	241.5875563621521	0.9999996423721313	276.83140897750854	257.5922517776489	0.9997797608375549	269.34859931468964	257.8119990825653	0.9999709129333496	331.4649715423584	241.5807499885559	0.9999998807907104	339.67246076464653	232.6707057952881	0.9999887943267822	346.11631655693054	220.89264172315598	0.9997075200080872	309.9921416044235
396	325.42411625385284	246.22936844825745	1.0	308.968869805336	242.38541090488434	0.9999998807907104	286.14260172843933	237.85876405239105	0.9999980926513672	276.3400096297264	235.97069421969354	0.9999992847442627	323.5755971968174	250.657301902771	0.9999998807907104	333.3013548851013	263.96410512924194	0.9999896287918091	339.2850267291069	280.00092601776123	0.9999998807907104	309.2732592821121	247.72290968894958	0.9999998807907104	306.16249668598175	259.12011390924454	0.9999803304672241	301.62435722351074	271.8983588218689	0.9999887943267822	281.58268213272095	239.89856243133545	0.9999996423721313	275.9346016123891	257.4199867248535	0.999616265296936	268.1399669200182	259.36572802066803	0.9999947547912598	328.6436257362366	240.8324556350708	1.0	334.3611979484558	231.84662246704102	0.9999830722808838	337.74552297592163	220.87629687786102	0.9995443224906921	308.4420698583126
397	322.1977025270462	244.97537750005722	1.0	305.1482684612274	241.73489785194397	0.9999995231628418	281.80474948883057	236.13661456108093	0.9999978542327881	272.79698848724365	234.86464595794678	0.9999990463256836	320.14434790611267	249.60036373138428	0.9999996423721313	330.50640761852264	261.46883523464203	0.9999953508377075	338.45446836948395	280.01395440101624	1.0	305.5736312866211	246.81016302108765	0.9999991655349731	300.8134601712227	255.96583080291748	0.999998927116394	293.9214230775833	267.13628828525543	0.9999599456787109	278.53679871559143	238.6302409172058	0.9999998807907104	274.526869058609	255.16684293746948	0.9992645382881165	268.689003944397	257.93289589881897	0.9999761581420898	325.0182979106903	239.7580451965332	1.0	330.816251039505	229.36978244781494	0.9999947547912598	332.86690747737885	218.33776080608368	0.9999188184738159	304.6098458766937
398	319.04986238479614	244.27284488081932	1.0	302.85346126556396	240.20432829856873	0.9999932050704956	280.0177893638611	233.98054933547974	0.9999990463256836	270.61476469039917	232.93483304977417	0.9999960660934448	317.1204842329025	248.57086992263794	0.9999990463256836	327.8360641002655	261.8950654268265	0.9999949932098389	337.88530230522156	279.83004808425903	0.9999998807907104	301.8847361803055	244.66000908613205	0.9999990463256836	293.9409667253494	253.17176401615143	0.9999866485595703	280.85081005096436	259.6843465566635	0.9988908171653748	275.78416633605957	236.07994896918535	1.0	273.55059027671814	253.07567369937897	0.9996923208236694	267.21528697013855	257.2408595085144	0.9997285008430481	322.0715149641037	239.3778018951416	0.9999996423721313	329.0527575016022	229.9639494419098	0.9999970197677612	332.7205399274826	217.88870859146118	0.9999175071716309	302.3232522010803
399	316.83525228500366	242.87150752544403	0.9999990463256836	300.35942873358727	237.7718448638916	0.999955415725708	277.40405082702637	232.0019130706787	0.9999992847442627	268.9478040933609	229.416925907135	0.9999939203262329	315.18133121728897	247.42096066474915	0.9999969005584717	326.69668889045715	261.1737599372864	0.9999992847442627	336.9304015636444	279.25086784362793	0.9999997615814209	298.78271985054016	243.07258850336075	0.9999960660934448	290.0925785303116	252.2740061879158	0.9999973773956299	277.7791225910187	259.31240850687027	0.9999994039535522	273.1052668094635	234.29512643814087	0.9999996423721313	272.218905210495	250.50194132328033	0.9946277737617493	265.21863532066345	256.93841671943665	0.9863366484642029	318.19943022727966	238.02591919898987	0.9999923706054688	327.61845111846924	228.28294920921326	0.9999994039535522	331.9374042004347	217.78875136375427	0.9996706247329712	299.3495451807976
400	316.6895909309387	243.6675920188427	0.9999995231628418	300.5327670574188	237.61715173721313	0.9999759197235107	277.23715007305145	231.54879355430603	0.9999967813491821	268.85694324970245	229.13306987285614	0.9999889135360718	314.92227387428284	247.73870635032654	0.999997615814209	326.65081095695496	262.3586404323578	0.9999982118606567	337.36293601989746	278.40146112442017	0.9999998807907104	298.83664095401764	243.2364985346794	0.9999983310699463	290.224281668663	251.99472163664177	0.9999991655349731	277.7301539182663	259.73256212472916	0.9999997615814209	273.3817660808563	234.20279169082642	0.9999988079071045	272.48210406303406	249.45814085006714	0.9935373663902283	265.08474016189575	256.80212235450745	0.9844732284545898	319.6765251159668	238.41282844543457	0.9999946355819702	327.01749539375305	229.85641741752625	0.9999996423721313	333.0864748954773	218.70222580432892	0.9999417066574097	299.62984067201614
401	316.07218749821186	243.27170342206955	0.9999992847442627	300.08064686506987	237.58493089675903	0.9999781847000122	277.22500467300415	231.3018524646759	0.9999984502792358	268.95448899269104	229.0312064886093	0.9999948740005493	314.1691641807556	247.72173643112183	0.9999974966049194	325.832640171051	262.41015577316284	0.9999978542327881	337.09729504585266	278.27573442459106	0.9999998807907104	298.44889402389526	243.0214918255806	0.9999983310699463	290.2706389427185	251.65456840395927	0.9999995231628418	277.5020053386688	259.58275821805	0.9999996423721313	273.32359886169434	233.85943698883057	0.9999996423721313	273.03583884239197	249.66654562950134	0.9976994395256042	265.15443539619446	257.00190567970276	0.9953300952911377	318.9730236530304	238.33706188201904	0.9999938011169434	326.60960960388184	229.76689314842224	0.9999997615814209	332.13160417973995	218.64405524730682	0.9999344348907471	299.16901099681854
402	315.3512058854103	244.17418928444386	0.9999996423721313	299.65149277448654	238.7371702194214	0.9999939203262329	277.0608823299408	231.84444117546082	0.9999995231628418	268.1160823330283	229.4882071018219	0.9999973773956299	313.6217908859253	248.75823211669922	0.9999988079071045	325.3297026157379	262.4470012187958	0.9999986886978149	336.5887985229492	277.67271614074707	0.9999997615814209	297.9757308959961	243.8279346227646	0.9999990463256836	290.79968869686127	252.81747472286224	0.9999990463256836	278.01990509033203	259.63225081562996	0.999998927116394	273.17602825164795	232.98031449317932	0.9999997615814209	272.66963934898376	251.38606595993042	0.9939057230949402	265.7602753639221	258.0607930421829	0.9983661770820618	317.6552953720093	239.64076709747314	0.9999971389770508	325.72298991680145	231.03060460090637	0.9999998807907104	333.0442668199539	219.79689574241638	0.9999403953552246	298.4226098060608
403	314.9824546575546	244.63268774747849	0.9999992847442627	298.7891455888748	239.79756259918213	0.9999980926513672	276.1536704450846	232.84948062896729	0.9999972581863403	266.44375491142273	230.5602433681488	0.9999865293502808	312.75328159332275	249.25432443618774	0.9999983310699463	325.63597798347473	263.02424144744873	0.9999978542327881	336.9706132411957	278.4012727737427	0.9999998807907104	296.65400552749634	244.42810580134392	0.9999994039535522	287.98813033103943	253.75143098831177	0.9999991655349731	274.6813750267029	261.66391575336456	0.9999868869781494	271.588406085968	234.73377680778503	0.9999988079071045	266.0667929649353	252.07318843901157	0.99516761302948	259.24207574129105	261.8071972131729	0.9987866282463074	317.1651040315628	240.1332266330719	0.9999960660934448	326.12733268737793	230.99011659622192	0.9999996423721313	333.68685936927795	217.8199372291565	0.9999145269393921	297.19376611709595
404	314.5793421268463	245.36505115032196	0.9999995231628418	298.6782566308975	240.5864930152893	0.9999985694885254	276.08049953728914	234.64768409729004	0.9999979734420776	266.0384064912796	232.15421772003174	0.9999762773513794	312.48847818374634	250.2414264678955	0.9999979734420776	325.5614515542984	263.6027090549469	0.9999960660934448	336.3900156021118	279.5896849632263	0.9999997615814209	296.1637120246887	245.52296578884125	0.9999996423721313	287.3572051525116	254.97753143310547	0.999998927116394	274.76754784584045	262.68374967575073	0.9999849796295166	271.5147156715393	235.59451216459274	0.9999986886978149	264.71400022506714	252.65894931554794	0.9928783774375916	256.16967701911926	265.00451707839966	0.9992584586143494	316.7364231944084	240.8266143798828	0.9999983310699463	326.7537741661072	232.02208709716797	0.9999983310699463	333.4692007303238	219.47999095916748	0.9999643564224243	297.15631771087646
405	313.92382431030273	245.17663085460663	0.9999996423721313	297.07554936408997	240.9078254699707	0.9999992847442627	275.70742270350456	235.4662111401558	0.999998927116394	265.50331807136536	233.48900318145752	0.9999759197235107	311.2577211856842	250.24878454208374	0.9999992847442627	324.2468109279871	262.93488574028015	0.9999992847442627	337.195574760437	278.915491104126	0.9999996423721313	295.362016916275	246.22026419639587	1.0	288.86464643478394	254.88884115219116	0.9999990463256836	276.9429205060005	261.6223124265671	0.999970555305481	271.2584328651428	236.59757429361343	0.9999991655349731	264.0578110218048	252.26825007796288	0.9994513392448425	252.44484722614288	261.11338222026825	0.9999667406082153	315.88468396663666	240.7632555961609	0.9999978542327881	325.6890717744827	232.32522439956665	0.9999991655349731	333.06320011615753	219.8346490263939	0.9999854564666748	295.4816288948059
406	313.1168866157532	244.66801822185516	0.9999991655349731	294.5148284435272	240.946613073349	0.9999984502792358	273.7079818248749	234.85922598838806	0.9999980926513672	264.5230016708374	232.80581712722778	0.9999958276748657	310.6637337207794	250.1965947151184	0.9999991655349731	323.6402127146721	263.46788692474365	0.9999994039535522	335.8789644241333	279.9987061023712	0.9999990463256836	294.1369299888611	246.1276445388794	1.0	288.6322913169861	255.6602005958557	0.9999990463256836	277.996297955513	262.2230167388916	0.9999926090240479	269.71822011470795	236.50969338417053	0.9999998807907104	259.1323965191841	250.29583168029785	0.9997219443321228	246.01631212234497	256.2744302749634	0.9999984502792358	315.546266078949	240.09749794006348	0.9999969005584717	325.8405523300171	231.87044382095337	0.9999997615814209	332.4001157283783	220.0060404711403	0.9999957084655762	293.9266058206558
407	310.0420513153076	244.60857152938843	0.9999998807907104	292.9788806438446	240.01391053199768	0.9999998807907104	270.7467861175537	232.90587425231934	0.9999960660934448	261.4229472875595	230.92462515830994	0.9999997615814209	307.7741870880127	249.08035135269165	0.9999997615814209	320.95918369293213	262.44344186782837	0.9999990463256836	333.05176067352295	277.2068386077881	1.0	292.3289802968502	245.04991912841797	1.0	286.75405406951904	254.80854272842407	0.9999997615814209	276.2226934880018	261.72781336307526	0.9999995231628418	265.67642545700073	234.99931919574738	0.9999998807907104	251.0143558382988	246.59131264686584	0.9999881982803345	235.4781118631363	248.24173784255981	0.9999951124191284	312.8665747642517	239.50810194015503	0.9999995231628418	323.03155076503754	231.48175430297852	0.9999998807907104	332.3706741631031	218.30648136138916	0.9999887943267822	292.2093850374222
408	308.0837598070502	243.72396942973137	1.0	290.62237763404846	239.4303708076477	0.9999998807907104	268.1171272173524	231.78758835792542	0.9999995231628418	258.04142129421234	230.0451695919037	1.0	305.8278875350952	248.13392162322998	0.9999997615814209	317.7090280056	259.8235812038183	0.9999977350234985	331.56289356946945	277.5909173488617	0.9999998807907104	290.2268147468567	244.6970835328102	1.0	285.06382632255554	253.95525932312012	0.9999995231628418	277.1615242958069	261.09617495536804	0.9999998807907104	262.18837690353394	234.06627321243286	0.9999997615814209	244.74722254276276	242.47611939907074	0.9999959468841553	227.61902964115143	247.36428260803223	0.9999996423721313	311.16859102249146	238.65775060653687	0.9999994039535522	321.9011173248291	229.14750015735626	0.9999997615814209	331.6834272444248	217.50345945358276	0.9999765157699585	289.5841884613037
409	305.84880900382996	242.84346175193787	0.9999998807907104	286.7109832763672	237.06689321994781	0.9999967813491821	265.80395221710205	231.05442214012146	0.9999970197677612	256.1118392944336	229.43590569496155	0.9999991655349731	303.6494927406311	247.2294888496399	0.999998927116394	314.3382920026779	259.114787876606	0.9999994039535522	327.54015493392944	275.6028118133545	1.0	287.1709055900574	243.21907830238342	0.9999990463256836	283.70202389359474	252.93292760849	0.9999980926513672	276.6331838965416	261.54146206378937	0.9999995231628418	259.8249077051878	234.63704586029053	0.9999997615814209	239.38364267349243	240.26417875289917	0.9999604225158691	219.48437106609344	244.41996431350708	0.9999995231628418	309.4799817800522	236.45680633187294	0.9999955892562866	320.05618810653687	228.03160020709038	0.9999990463256836	332.358622610569	218.09459686279297	0.9999855756759644	287.40023279190063
410	301.4337501525879	241.51366519927979	0.9999991655349731	284.5238614678383	235.5588175058365	0.9999884366989136	261.19258201122284	230.91723608970642	0.9999997615814209	252.74490422010422	229.58926689624786	0.9999977350234985	300.7801223397255	245.55656111240387	0.9999988079071045	310.42206954956055	257.72371554374695	0.9999997615814209	323.0172679424286	276.41767060756683	1.0	283.92466332018375	242.07579958438873	0.9999994039535522	282.15325689315796	252.93840634822845	0.9999988079071045	277.5729390382767	260.49067720770836	0.9999998807907104	256.875422000885	234.07441425323486	0.9999998807907104	235.9468241930008	239.77874517440796	0.9999312162399292	217.55529975891113	242.34681057929993	0.9999998807907104	305.3230254650116	235.65145844221115	0.9999771118164062	318.1484363079071	228.00326708285138	0.9999998807907104	332.03438591212034	218.34310913085938	0.9999916553497314	283.6238350570202
411	301.23296868801117	240.61279273033142	0.9999972581863403	283.27503687143326	235.38937413692474	0.9999915361404419	259.42902743816376	230.25184297561646	0.9999998807907104	251.03138208389282	228.51133155822754	0.9999973773956299	299.29512506723404	245.00867521762848	0.9999992847442627	309.25089943408966	258.0317305326462	0.9999997615814209	320.42290019989014	276.5991020202637	1.0	282.7243472337723	241.61227345466614	0.9999985694885254	281.17420530319214	253.8568241596222	0.9999980926513672	276.5621291399002	261.54163205623627	0.9999997615814209	255.27703428268433	233.57220792770386	0.9999997615814209	235.69961827993393	239.41779088974	0.9999368190765381	217.5397491455078	242.02887511253357	0.9999995231628418	302.1705286502838	234.83460640907288	0.999902606010437	316.59334433078766	227.5525875389576	0.9999998807907104	330.56025516986847	217.92774605751038	0.9999909400939941	282.41126775741577
412	299.80179907381535	239.56925773620605	0.9999958276748657	281.85806703567505	234.50509321689606	0.9999772310256958	257.48717308044434	229.47364473342896	1.0	248.91517162322998	227.3589295744896	0.9999991655349731	298.2124195098877	244.49928107857704	0.9999995231628418	308.041461776942	256.6005902290344	0.9999997615814209	317.110311627388	273.78940629959106	1.0	281.1636700630188	240.40084624290466	0.999997615814209	280.43493032455444	252.55507284402847	0.9999991655349731	277.3206824064255	260.7673892378807	0.9999996423721313	253.89389753341675	231.9506106376648	1.0	232.72351741790771	240.41809010505676	0.9999809265136719	216.65731048583984	242.31176257133484	0.9999997615814209	302.2190697193146	233.96841621398926	0.9999357461929321	315.8023759573698	227.3452004790306	0.9999998807907104	331.2865781188011	217.98232889175415	0.999996542930603	281.09584856033325
413	297.2542893886566	239.52241945266724	0.9999977350234985	279.2870137691498	234.26327764987946	0.9999817609786987	256.04750204086304	229.12267589569092	0.9999997615814209	247.77498626708984	227.19974827766418	0.9999998807907104	295.951060295105	244.64475691318512	1.0	304.26924300193787	255.80722665786743	0.9999991655349731	309.775284409523	271.8094964027405	0.9999998807907104	279.09851360321045	240.45540118217468	0.9999991655349731	278.98545122146606	252.48789966106415	0.9999985694885254	277.3291562795639	261.7080351114273	0.9999973773956299	252.70630019903183	231.58928608894348	1.0	234.06717920303345	239.81207180023193	0.999992847442627	217.27918672561646	243.41342759132385	0.9999997615814209	298.96544075012207	233.64627480506897	0.999972939491272	314.00907695293427	227.8164441138506	0.9999997615814209	331.1201612353325	217.92967176437378	0.999994158744812	280.1725492477417
414	296.044659614563	239.12967920303345	0.999998927116394	277.6339590549469	233.81275272369385	0.999995231628418	255.5198266506195	229.5320941209793	0.9999997615814209	246.06535577774048	227.0658724308014	1.0	294.023645401001	244.34366130828857	1.0	300.60325783491135	255.8921389579773	0.9999958276748657	301.96779429912567	271.5256972312927	0.9999995231628418	277.92838740348816	240.16824674606323	0.9999991655349731	278.23214840888977	252.80588454008102	0.9999992847442627	277.1935101747513	261.7512868642807	0.9999980926513672	250.70534372329712	231.41020321846008	1.0	233.65697240829468	240.05724215507507	0.9999966621398926	217.39355182647705	243.55225378274918	0.9999996423721313	297.5288486480713	233.3591170310974	0.9999957084655762	312.9025595188141	227.65560042858124	0.9999996423721313	329.9155788421631	217.86853981018066	0.9999921321868896	278.88631558418274
415	294.88888144493103	239.19320249557495	0.9999997615814209	275.44272458553314	233.66831946372986	0.9999980926513672	252.9232615828514	229.5515902042389	0.9999998807907104	243.7162980735302	226.92471706867218	0.9999998807907104	292.84793734550476	244.33694118261337	1.0	296.9921941757202	256.12673258781433	0.9999713897705078	294.43562030792236	270.3274669647217	0.9999898672103882	276.3064302802086	239.81008434295654	0.9999984502792358	276.87151473760605	253.29678678512573	0.9999970197677612	277.42011284828186	263.2639548778534	0.9999969005584717	248.30340671539307	231.98394584655762	0.9999998807907104	231.6928312778473	241.5734076499939	0.9999963045120239	216.0748291015625	242.4728090763092	0.9999998807907104	296.80054807662964	233.12704300880432	0.9999980926513672	311.80086183547974	226.82051646709442	0.9999982118606567	329.7070302963257	217.6867151260376	0.9999881982803345	276.66673851013184
416	292.64036613702774	238.9158592224121	0.9999997615814209	274.19852435588837	233.5595555305481	0.9999988079071045	251.33072131872177	229.40346598625183	0.9999997615814209	241.9043288230896	227.32509779930115	0.9999998807907104	290.88855242729187	243.7722232043743	1.0	294.91909098625183	255.91552448272705	0.9999891519546509	288.0195822715759	268.53976798057556	0.9996684789657593	273.7257595062256	238.90308904647827	0.9999970197677612	276.4075836241245	252.75969624519348	0.9999992847442627	278.86162424087524	262.5377690792084	0.9999990463256836	246.533949136734	232.02266836166382	1.0	230.6785066127777	242.53507685661316	0.9999986886978149	215.8926432132721	242.58113145828247	0.9999997615814209	295.1713240146637	233.44714784622192	0.999998927116394	310.2089445590973	227.47246551513672	0.9999933242797852	329.3596987724304	217.59651064872742	0.999988317489624	275.24004566669464
417	290.6288686990738	238.2899284362793	0.9999995231628418	272.5772075653076	232.97086691856384	0.9999961853027344	249.07657051086426	229.16175615787506	0.9999996423721313	240.3239336013794	227.28724259138107	0.9999992847442627	288.9859902858734	243.31019377708435	0.9999997615814209	293.0586631298065	255.30276131629944	0.9999948740005493	282.60908901691437	264.23344016075134	0.9998470544815063	272.18267703056335	238.2435028553009	0.999984860420227	274.83099806308746	251.90393232554197	0.9999994039535522	278.0321583747864	261.2952585220337	0.9999996423721313	244.9779350757599	231.95314526557922	1.0	228.91161781549454	243.83451284468174	0.9999978542327881	215.72374153137207	242.98414480686188	0.9999997615814209	293.6279174089432	233.10756921768188	0.9999984502792358	308.6641741991043	227.01374912261963	0.999998927116394	328.07382249832153	218.05631363391876	0.9999902248382568	273.4854187965393
418	288.4459071159363	238.0131139755249	0.9999997615814209	270.7355399131775	232.2616069316864	0.9999855756759644	247.03484272956848	229.2459647655487	0.9999991655349731	238.61717557907104	227.27506113052368	0.9999874830245972	285.44888401031494	242.43024444580078	0.9999994039535522	289.6901161670685	254.00213718414307	0.9999986886978149	281.2783770561218	260.7685350179672	0.999974250793457	270.65193271636963	238.02332735061646	0.9999102354049683	272.2494854927063	250.68956315517426	0.9999991655349731	275.8853498548269	259.36589455604553	0.9999995231628418	242.73855066299438	231.86417055130005	1.0	228.06993337720633	244.89372998476028	0.9999935626983643	215.60731315612793	243.96813827753067	0.9999996423721313	291.627809047699	232.94264030456543	0.9999973773956299	303.9255847930908	224.71294713020325	0.9999959468841553	323.7793007194996	215.60381364822388	0.9999994039535522	272.40504455566406
419	285.05600690841675	236.64422410726547	0.9999979734420776	268.87541180849075	232.6024432182312	0.9999921321868896	244.3081924021244	228.24056063592434	1.0	235.07805567979813	226.05214202404022	0.9999951124191284	282.56319892406464	240.96278047561646	0.9999972581863403	287.2421646118164	252.55448806285858	0.9999974966049194	281.0060148239136	260.6495723724365	0.9999897480010986	268.47192454338074	236.40772932767868	0.9999899864196777	269.14127016067505	249.17333006858826	0.9999982118606567	274.33986258506775	259.0310841202736	0.9999990463256836	239.91730165481567	230.77186107635498	1.0	227.28246396780014	245.14267826080322	0.999993085861206	217.06413316726685	243.85593210160732	0.9999988079071045	289.000816822052	231.13486981391907	0.9999978542327881	299.8858218714595	224.76349687576294	0.9999905824661255	319.65036964416504	212.16868788003922	0.9999992847442627	267.876985386014
420	282.59649980068207	235.0470113158226	0.9999985694885254	267.1368537545204	230.9644672870636	0.9999995231628418	241.80791521072388	226.8624848127365	0.9999996423721313	232.8291630744934	224.805100440979	0.9999920129776001	280.7203941345215	239.39738869667053	0.9999994039535522	285.2906060218811	252.66525822877884	0.9999978542327881	279.95736360549927	260.7798418402672	0.9999979734420776	265.5976982116699	234.9425333738327	0.999994158744812	266.21201598644257	248.90039086341858	0.9999876022338867	273.2502865791321	258.6274664402008	0.9999943971633911	237.74833369255066	229.13709831237793	0.9999998807907104	226.19373846054077	244.75019025802612	0.9999834299087524	216.1331434249878	244.1577499359846	0.9999964237213135	285.53543198108673	230.37570333480835	0.9999997615814209	298.73798298835754	223.50646924972534	0.9999866485595703	316.32351967692375	210.05096113681793	0.9999974966049194	265.8452067375183
421	279.9810564517975	233.23598074913025	0.9999995231628418	263.08548951148987	230.9270098209381	0.9999983310699463	239.87846112251282	225.82026934623718	0.9999876022338867	230.08137392997742	223.86663436889648	0.9999963045120239	277.5588289499283	237.86626148223877	1.0	283.0667955875397	251.0103759765625	0.999994158744812	279.71441864967346	261.28677105903625	0.9999983310699463	262.40834164619446	233.73875498771667	0.9999958276748657	264.33187532424927	247.87057447433472	0.9999594688415527	272.69517064094543	259.26349598169327	0.9999628067016602	235.07296758890152	227.75005446374416	0.9999996423721313	225.69188976287842	244.0182710569352	0.9999455213546753	216.07254934310913	243.6993534564972	0.9999938011169434	283.1503448486328	228.8263589143753	0.9999998807907104	294.41910433769226	221.7458953857422	0.9999539852142334	308.7338330745697	209.9811761379242	0.9999966621398926	263.36795711517334
422	278.0539150238037	232.52637910842896	0.9999998807907104	260.83889651298523	230.1166832447052	0.9999997615814209	236.71597212553024	225.58777356147766	0.9999980926513672	227.38454014062881	224.27601146697998	0.9999984502792358	275.7028665840626	237.3750443458557	1.0	281.9574673175812	249.87882232666016	0.9999949932098389	279.2955424785614	261.4301472902298	0.9999990463256836	261.5955363512039	235.14876222610474	0.9999978542327881	262.4709858894348	248.04878902435303	0.9999127388000488	271.2859597206116	259.7685471624136	0.9996086955070496	232.87401580810547	228.060652513057	0.9999995231628418	222.65512824058533	244.62972730398178	0.9991509914398193	212.67301666736603	243.74202594161034	0.9997709393501282	281.34148359298706	228.2572245299816	1.0	289.33803963661194	219.62189623713493	0.999933123588562	299.27406138181686	208.36181163787842	0.9999362230300903	261.3108915090561
423	275.3943886756897	233.64760971069336	0.9999998807907104	257.755982875824	230.37461757659912	0.9999997615814209	233.93515610694885	225.66274452209473	0.999996542930603	224.91702127456665	224.7621204853058	0.999994158744812	273.7682008743286	237.4236831665039	0.9999997615814209	280.8281719684601	250.02154624462128	0.9999958276748657	278.251256942749	261.7218928337097	0.9999953508377075	257.4644410610199	233.8531084060669	0.9999911785125732	261.0731428861618	247.34353876113892	0.9999874830245972	268.09413143247366	260.0037607490085	0.999972939491272	229.78042089939117	228.05201595276594	1.0	222.16756772994995	244.26430514454842	0.9986968636512756	213.94745886325836	243.26299738883972	0.9999927282333374	278.6724753379822	228.5231220126152	1.0	287.47887778282166	218.10376691818237	0.9997078776359558	291.7047818005085	204.96836060285568	0.9992914199829102	258.2751122713089
424	272.82466769218445	233.50614881515503	0.9999998807907104	256.6947021484375	229.9982317686081	0.9999997615814209	231.7234663963318	225.54566287994385	0.9999990463256836	222.0760371685028	224.6909396648407	0.9999760389328003	271.35725498199463	237.3986051082611	0.9999990463256836	279.71670389175415	249.69722747802734	0.9999949932098389	278.55201268196106	262.31353092193604	0.9999990463256836	257.19537329673767	235.06908798217773	0.9999804496765137	258.0919098854065	247.7806453704834	0.999924898147583	264.8879761695862	260.802902340889	0.9997630715370178	227.60185125470161	228.06992458552122	1.0	219.6031265258789	245.00758755207062	0.9974810481071472	213.44649195671082	243.66363716125488	0.9999957084655762	275.7840727418661	228.35095384716988	1.0	280.78935265541077	216.8951759338379	0.9998248219490051	283.2988422513008	204.7159308195114	0.9996278285980225	257.266619682312
425	269.8299489021301	232.76862335205078	0.9999994039535522	254.47801733016968	229.74740052223206	0.9999977350234985	229.86619114875793	225.19624304771423	0.9999997615814209	220.2935588657856	224.27528762817383	0.9999747276306152	268.9970478415489	236.46845045685768	0.9999992847442627	277.9186109304428	249.02596855163574	0.9999982118606567	277.77624237537384	261.73883843421936	0.9999996423721313	254.26228785514832	234.0654091835022	0.9999619722366333	252.87467020750046	246.7892837524414	0.9999357461929321	253.18767416477203	259.1439002752304	0.999971866607666	225.82677173614502	227.66782641410828	1.0	219.00256526470184	245.27168130874634	0.9992213249206543	211.34231626987457	243.93782356753945	0.999993085861206	272.37572383880615	228.02171508036554	0.9999998807907104	277.7272034883499	216.39034032821655	0.999936580657959	280.030553817749	205.38571202754974	0.9996230602264404	254.07807636260986
426	268.8377873301506	231.90638256072998	1.0	253.50803649425507	228.09076084941626	0.9999991655349731	229.33066868782043	224.25446605682373	0.9999990463256836	219.88513504713774	222.75246930122375	0.9999855756759644	267.0425933599472	235.11358588933945	0.9999997615814209	276.0848480165005	248.84999799728394	0.9999994039535522	277.9896284341812	262.9624533653259	0.9999997615814209	252.50385010242462	233.56002283096313	0.9999978542327881	250.01724648475647	244.4109232723713	0.9999469518661499	245.08783078193665	255.8286075592041	0.9999829530715942	225.12164783477783	226.72835111618042	1.0	219.14377957582474	243.31809455156326	0.9990702271461487	213.36542332172394	243.0755016207695	0.9999957084655762	270.0802526473999	227.26361334323883	1.0	276.42213705182076	215.97204542160034	0.9999892711639404	280.5527949333191	205.81084597110748	0.9998041987419128	252.15756733715534
[truncated: 3,813 more rows]
[truncated: 17 more columns]
